# Supplementary material for: Gut microbiota, circulating metabolites, and gallstone disease: a Mendelian randomization study
Source: Front Microbiol. 2024 Jan 25;15:1336673. doi: 10.3389/fmicb.2024.1336673 (PMC10850572; doi:10.3389/fmicb.2024.1336673)
Supplement: Supplementary file 1 [file Table_1.XLSX]

## Sheet: Supplementary Table 1
Supplementary Table 1 Detailed information for genome-wide association study (GWAS) statistics used in the present study
Phenotype	Consortium	Sample size	Ancestry	Year	IEU OpenGWAS ID or study reference
Gut microbiota	MiBioGen	18340	European	2018	Nat Genet. 2021;53:156–165.
Cholelithiasis	Finngen	933970	European	2022
Circulating metabolities
Amino acids
Alanine	Nightingale Health	115074	European	2020	met-d-Ala
Glutamine	Nightingale Health	114750	European	2020	met-d-Gln
Glycine	Nightingale Health	114972	European	2020	met-d-Gly
Histidine	Nightingale Health	114895	European	2020	met-d-His
Isoleucine	Nightingale Health	115075	European	2020	met-d-Ile
Leucine	Nightingale Health	115074	European	2020	met-d-Leu
Phenylalanine	Nightingale Health	115025	European	2020	met-d-Phe
Tyrosine	Nightingale Health	114911	European	2020	met-d-Tyr
Valine	Nightingale Health	115048	European	2020	met-d-Val
Cholesterol
Cholesterol in IDL	Nightingale Health	115078	European	2020	met-d-IDL_C
Cholesterol in chylomicrons and extremely large VLDL	Nightingale Health	115078	European	2020	met-d-XXL_VLDL_C
Cholesterol in large HDL	Nightingale Health	115078	European	2020	met-d-L_HDL_C
Cholesterol in large LDL	Nightingale Health	115078	European	2020	met-d-L_LDL_C
Cholesterol in large VLDL	Nightingale Health	115078	European	2020	met-d-L_VLDL_C
Cholesterol in medium HDL	Nightingale Health	115078	European	2020	met-d-M_HDL_C
Cholesterol in medium LDL	Nightingale Health	115078	European	2020	met-d-M_LDL_C
Cholesterol in medium VLDL	Nightingale Health	115078	European	2020	met-d-M_VLDL_C
Cholesterol in small HDL	Nightingale Health	115078	European	2020	met-d-S_HDL_C
Cholesterol in small LDL	Nightingale Health	115078	European	2020	met-d-S_LDL_C
Cholesterol in small VLDL	Nightingale Health	115078	European	2020	met-d-S_VLDL_C
Cholesterol in very large HDL	Nightingale Health	115078	European	2020	met-d-XL_HDL_C
Cholesterol in very large VLDL	Nightingale Health	115078	European	2020	met-d-XL_VLDL_C
Cholesterol in very small VLDL	Nightingale Health	115078	European	2020	met-d-XS_VLDL_C
Cholines
Phosphatidylcholines	Nightingale Health	114999	European	2020	met-d-Phosphatidylc
Phosphoglycerides	Nightingale Health	114999	European	2020	met-d-Phosphoglyc
Sphingomyelins	Nightingale Health	114999	European	2020	met-d-Sphingomyelins
Total cholines	Nightingale Health	114999	European	2020	met-d-Cholines
Compounds
Clinical LDL cholesterol	Nightingale Health	115078	European	2020	met-d-Clinical_LDL_C
HDL cholesterol	Nightingale Health	115078	European	2020	met-d-HDL_C
LDL cholesterol	Nightingale Health	115078	European	2020	met-d-LDL_C
Remnant cholesterol (non-HDL, non-LDL -cholesterol)	Nightingale Health	115078	European	2020	met-d-Remnant_C
Total cholesterol	Nightingale Health	115078	European	2020	met-d-Total_C
Total cholesterol minus HDL-C	Nightingale Health	115078	European	2020	met-d-non_HDL_C
Total concentration of branched-chain amino acids (leucine + isoleu	Nightingale Health	115047	European	2020	met-d-Total_BCAA
Total concentration of lipoprotein particles	Nightingale Health	115078	European	2020	met-d-Total_P
Total esterified cholesterol	Nightingale Health	115078	European	2020	met-d-Total_CE
Total free cholesterol	Nightingale Health	115078	European	2020	met-d-Total_FC
Total phospholipids in lipoprotein particles	Nightingale Health	115078	European	2020	met-d-Total_PL
Total triglycerides	Nightingale Health	115078	European	2020	met-d-Total_TG
VLDL cholesterol	Nightingale Health	115078	European	2020	met-d-VLDL_C
Esterified cholesterol
Cholesteryl esters in HDL	Nightingale Health	115078	European	2020	met-d-HDL_CE
Cholesteryl esters in IDL	Nightingale Health	115078	European	2020	met-d-IDL_CE
Cholesteryl esters in LDL	Nightingale Health	115078	European	2020	met-d-LDL_CE
Cholesteryl esters in VLDL	Nightingale Health	115078	European	2020	met-d-VLDL_CE
Cholesteryl esters in chylomicrons and extremely large VLDL	Nightingale Health	115078	European	2020	met-d-XXL_VLDL_CE
Cholesteryl esters in large HDL	Nightingale Health	115078	European	2020	met-d-L_HDL_CE
Cholesteryl esters in large LDL	Nightingale Health	115078	European	2020	met-d-L_LDL_CE
Cholesteryl esters in large VLDL	Nightingale Health	115078	European	2020	met-d-L_VLDL_CE
Cholesteryl esters in medium HDL	Nightingale Health	115078	European	2020	met-d-M_HDL_CE
Cholesteryl esters in medium LDL	Nightingale Health	115078	European	2020	met-d-M_LDL_CE
Cholesteryl esters in medium VLDL	Nightingale Health	115078	European	2020	met-d-M_VLDL_CE
Cholesteryl esters in small HDL	Nightingale Health	115078	European	2020	met-d-S_HDL_CE
Cholesteryl esters in small LDL	Nightingale Health	115078	European	2020	met-d-S_LDL_CE
Cholesteryl esters in small VLDL	Nightingale Health	115078	European	2020	met-d-S_VLDL_CE
Cholesteryl esters in very large HDL	Nightingale Health	115078	European	2020	met-d-XL_HDL_CE
Cholesteryl esters in very large VLDL	Nightingale Health	115078	European	2020	met-d-XL_VLDL_CE
Cholesteryl esters in very small VLDL	Nightingale Health	115078	European	2020	met-d-XS_VLDL_CE
Fatty Acids
Total fatty acids	Nightingale Health	114999	European	2020	met-d-Total_FA
Degree of unsaturation	Nightingale Health	114999	European	2020	met-d-Unsaturation
Docosahexaenoic acid	Nightingale Health	114999	European	2020	met-d-DHA
Linoleic acid	Nightingale Health	114999	European	2020	met-d-LA
Monounsaturated fatty acids	Nightingale Health	114999	European	2020	met-d-MUFA
Omega-3 fatty acids	Nightingale Health	114999	European	2020	met-d-Omega_3
Omega-6 fatty acids	Nightingale Health	114999	European	2020	met-d-Omega_6
Polyunsaturated fatty acids	Nightingale Health	114999	European	2020	met-d-PUFA
Saturated fatty acids	Nightingale Health	114999	European	2020	met-d-SFA
Free cholesterol
Free cholesterol in HDL	Nightingale Health	115078	European	2020	met-d-HDL_FC
Free cholesterol in IDL	Nightingale Health	115078	European	2020	met-d-IDL_FC
Free cholesterol in LDL	Nightingale Health	115078	European	2020	met-d-LDL_FC
Free cholesterol in VLDL	Nightingale Health	115078	European	2020	met-d-VLDL_FC
Free cholesterol in chylomicrons and extremely large VLDL	Nightingale Health	115078	European	2020	met-d-XXL_VLDL_FC
Free cholesterol in large HDL	Nightingale Health	115078	European	2020	met-d-L_HDL_FC
Free cholesterol in large LDL	Nightingale Health	115078	European	2020	met-d-L_LDL_FC
Free cholesterol in large VLDL	Nightingale Health	115078	European	2020	met-d-L_VLDL_FC
Free cholesterol in medium HDL	Nightingale Health	115078	European	2020	met-d-M_HDL_FC
Free cholesterol in medium LDL	Nightingale Health	115078	European	2020	met-d-M_LDL_FC
Free cholesterol in medium VLDL	Nightingale Health	115078	European	2020	met-d-M_VLDL_FC
Free cholesterol in small HDL	Nightingale Health	115078	European	2020	met-d-S_HDL_FC
Free cholesterol in small LDL	Nightingale Health	115078	European	2020	met-d-S_LDL_FC
Free cholesterol in small VLDL	Nightingale Health	115078	European	2020	met-d-S_VLDL_FC
Free cholesterol in very large HDL	Nightingale Health	115078	European	2020	met-d-XL_HDL_FC
Free cholesterol in very large VLDL	Nightingale Health	115078	European	2020	met-d-XL_VLDL_FC
Free cholesterol in very small VLDL	Nightingale Health	115078	European	2020	met-d-XS_VLDL_FC
Glycolysis
Citrate	Nightingale Health	115064	European	2020	met-d-Citrate
Glucose	Nightingale Health	114867	European	2020	met-d-Glucose
Lactate	Nightingale Health	114802	European	2020	met-d-Lactate
Ketone bodies
3-Hydroxybutyrate	Nightingale Health	113595	European	2020	met-d-bOHbutyrate
Acetate	Nightingale Health	115046	European	2020	met-d-Acetate
Acetoacetate	Nightingale Health	115075	European	2020	met-d-Acetoacetate
Acetone	Nightingale Health	115075	European	2020	met-d-Acetone
Albumin	Nightingale Health	115060	European	2020	met-d-Albumin
Creatinine	Nightingale Health	110058	European	2020	met-d-Creatinine
Glycoprotein acetyls	Nightingale Health	115078	European	2020	met-d-GlycA
Pyruvate	Nightingale Health	114748	European	2020	met-d-Pyruvate
Lipoprotein particles
Concentration of HDL particles	Nightingale Health	115078	European	2020	met-d-HDL_P
Concentration of IDL particles	Nightingale Health	115078	European	2020	met-d-IDL_P
Concentration of LDL particles	Nightingale Health	115078	European	2020	met-d-LDL_P
Concentration of VLDL particles	Nightingale Health	115078	European	2020	met-d-VLDL_P
Concentration of chylomicrons and extremely large VLDL particles	Nightingale Health	115078	European	2020	met-d-XXL_VLDL_P
Concentration of large HDL particles	Nightingale Health	115078	European	2020	met-d-L_HDL_P
Concentration of large LDL particles	Nightingale Health	115078	European	2020	met-d-L_LDL_P
Concentration of large VLDL particles	Nightingale Health	115078	European	2020	met-d-L_VLDL_P
Concentration of medium HDL particles	Nightingale Health	115078	European	2020	met-d-M_HDL_P
Concentration of medium LDL particles	Nightingale Health	115078	European	2020	met-d-M_LDL_P
Concentration of medium VLDL particles	Nightingale Health	115078	European	2020	met-d-M_VLDL_P
Concentration of small HDL particles	Nightingale Health	115078	European	2020	met-d-S_HDL_P
Concentration of small LDL particles	Nightingale Health	115078	European	2020	met-d-S_LDL_P
Concentration of small VLDL particles	Nightingale Health	115078	European	2020	met-d-S_VLDL_P
Concentration of very large HDL particles	Nightingale Health	115078	European	2020	met-d-XL_HDL_P
Concentration of very large VLDL particles	Nightingale Health	115078	European	2020	met-d-XL_VLDL_P
Concentration of very small VLDL particles	Nightingale Health	115078	European	2020	met-d-XS_VLDL_P
Phospholipids
Phospholipids in HDL	Nightingale Health	115078	European	2020	met-d-HDL_PL
Phospholipids in IDL	Nightingale Health	115078	European	2020	met-d-IDL_PL
Phospholipids in LDL	Nightingale Health	115078	European	2020	met-d-LDL_PL
Phospholipids in VLDL	Nightingale Health	115078	European	2020	met-d-VLDL_PL
Phospholipids in chylomicrons and extremely large VLDL	Nightingale Health	115078	European	2020	met-d-XXL_VLDL_PL
Phospholipids in large HDL	Nightingale Health	115078	European	2020	met-d-L_HDL_PL
Phospholipids in large LDL	Nightingale Health	115078	European	2020	met-d-L_LDL_PL
Phospholipids in large VLDL	Nightingale Health	115078	European	2020	met-d-L_VLDL_PL
Phospholipids in medium HDL	Nightingale Health	115078	European	2020	met-d-M_HDL_PL
Phospholipids in medium LDL	Nightingale Health	115078	European	2020	met-d-M_LDL_PL
Phospholipids in medium VLDL	Nightingale Health	115078	European	2020	met-d-M_VLDL_PL
Phospholipids in small HDL	Nightingale Health	115078	European	2020	met-d-S_HDL_PL
Phospholipids in small LDL	Nightingale Health	115078	European	2020	met-d-S_LDL_PL
Phospholipids in small VLDL	Nightingale Health	115078	European	2020	met-d-S_VLDL_PL
Phospholipids in very large HDL	Nightingale Health	115078	European	2020	met-d-XL_HDL_PL
Phospholipids in very large VLDL	Nightingale Health	115078	European	2020	met-d-XL_VLDL_PL
Phospholipids in very small VLDL	Nightingale Health	115078	European	2020	met-d-XS_VLDL_PL
Size&Apo-LP
Apolipoprotein A1	Nightingale Health	115078	European	2020	met-d-ApoA1
Apolipoprotein B	Nightingale Health	115078	European	2020	met-d-ApoB
Average diameter for HDL particles	Nightingale Health	115078	European	2020	met-d-HDL_size
Average diameter for LDL particles	Nightingale Health	115078	European	2020	met-d-LDL_size
Average diameter for VLDL particles	Nightingale Health	115078	European	2020	met-d-VLDL_size
Total lipids
Total lipids in HDL	Nightingale Health	115078	European	2020	met-d-HDL_L
Total lipids in IDL	Nightingale Health	115078	European	2020	met-d-IDL_L
Total lipids in LDL	Nightingale Health	115078	European	2020	met-d-LDL_L
Total lipids in VLDL	Nightingale Health	115078	European	2020	met-d-VLDL_L
Total lipids in chylomicrons and extremely large VLDL	Nightingale Health	115078	European	2020	met-d-XXL_VLDL_L
Total lipids in large HDL	Nightingale Health	115078	European	2020	met-d-L_HDL_L
Total lipids in large LDL	Nightingale Health	115078	European	2020	met-d-L_LDL_L
Total lipids in large VLDL	Nightingale Health	115078	European	2020	met-d-L_VLDL_L
Total lipids in lipoprotein particles	Nightingale Health	115078	European	2020	met-d-Total_L
Total lipids in medium HDL	Nightingale Health	115078	European	2020	met-d-M_HDL_L
Total lipids in medium LDL	Nightingale Health	115078	European	2020	met-d-M_LDL_L
Total lipids in medium VLDL	Nightingale Health	115078	European	2020	met-d-M_VLDL_L
Total lipids in small HDL	Nightingale Health	115078	European	2020	met-d-S_HDL_L
Total lipids in small LDL	Nightingale Health	115078	European	2020	met-d-S_LDL_L
Total lipids in small VLDL	Nightingale Health	115078	European	2020	met-d-S_VLDL_L
Total lipids in very large HDL	Nightingale Health	115078	European	2020	met-d-XL_HDL_L
Total lipids in very large VLDL	Nightingale Health	115078	European	2020	met-d-XL_VLDL_L
Total lipids in very small VLDL	Nightingale Health	115078	European	2020	met-d-XS_VLDL_L
Triglycerides
Triglycerides in HDL	Nightingale Health	115078	European	2020	met-d-HDL_TG
Triglycerides in IDL	Nightingale Health	115078	European	2020	met-d-IDL_TG
Triglycerides in LDL	Nightingale Health	115078	European	2020	met-d-LDL_TG
Triglycerides in VLDL	Nightingale Health	115078	European	2020	met-d-VLDL_TG
Triglycerides in chylomicrons and extremely large VLDL	Nightingale Health	115078	European	2020	met-d-XXL_VLDL_TG
Triglycerides in large HDL	Nightingale Health	115078	European	2020	met-d-L_HDL_TG
Triglycerides in large LDL	Nightingale Health	115078	European	2020	met-d-L_LDL_TG
Triglycerides in large VLDL	Nightingale Health	115078	European	2020	met-d-L_VLDL_TG
Triglycerides in medium HDL	Nightingale Health	115078	European	2020	met-d-M_HDL_TG
Triglycerides in medium LDL	Nightingale Health	115078	European	2020	met-d-M_LDL_TG
Triglycerides in medium VLDL	Nightingale Health	115078	European	2020	met-d-M_VLDL_TG
Triglycerides in small HDL	Nightingale Health	115078	European	2020	met-d-S_HDL_TG
Triglycerides in small LDL	Nightingale Health	115078	European	2020	met-d-S_LDL_TG
Triglycerides in small VLDL	Nightingale Health	115078	European	2020	met-d-S_VLDL_TG
Triglycerides in very large HDL	Nightingale Health	115078	European	2020	met-d-XL_HDL_TG
Triglycerides in very large VLDL	Nightingale Health	115078	European	2020	met-d-XL_VLDL_TG
Triglycerides in very small VLDL	Nightingale Health	115078	European	2020	met-d-XS_VLDL_TG

## Sheet: Supplementary Table 2 
Supplementary Table 2 The instrumental variables for different Gut microbiota used in the MR analysis.
Exposure	SNP	chr.Exposure	pos.Exposure	effect_allele.Exposure	other_allele.Exposure	beta.Exposure	se.Exposure	P value.Exposure	MAF	F
class.Actinobacteria.id.419	rs10841473	12	20378911	G	C	-0.0583765	0.0123353	2.59e-06	0.2704	22.3934
class.Actinobacteria.id.419	rs11655079	17	75348675	T	C	-0.0560674	0.0124286	5.93e-06	0.2495	20.3482
class.Actinobacteria.id.419	rs11745923	5	475408	G	T	0.0563759	0.0115529	1.58e-06	0.3966	23.8095
class.Actinobacteria.id.419	rs12049045	1	114665485	A	G	0.0510452	0.0114325	8.63e-06	0.3817	19.9331
class.Actinobacteria.id.419	rs12899991	15	49208992	A	T	0.0719923	0.0154661	4.03e-06	0.16	21.6649
class.Actinobacteria.id.419	rs134366	22	35567355	G	A	0.111877	0.023501	1.5e-06	0.05964	22.6593
class.Actinobacteria.id.419	rs1376754	2	161611969	G	A	0.0509242	0.0112503	6.71e-06	0.4702	20.4864
class.Actinobacteria.id.419	rs1515761	10	126110032	T	C	0.0762317	0.0169884	4.96e-06	0.1332	20.1331
class.Actinobacteria.id.419	rs182549	2	136616754	C	T	0.111489	0.012066	3.79e-20	0.4911	85.3667
class.Actinobacteria.id.419	rs4945008	11	71221248	A	G	0.0540741	0.0121393	5.39e-06	0.3002	19.8397
class.Actinobacteria.id.419	rs6660520	1	207003553	A	G	0.0711483	0.0134495	1.11e-07	0.2147	27.9808
class.Actinobacteria.id.419	rs72767435	15	94852795	T	C	-0.126352	0.0273626	2.57e-06	0.06759	21.3198
class.Actinobacteria.id.419	rs7322849	13	112859829	T	C	0.0944467	0.0192976	6.21e-07	0.09642	23.9504
class.Actinobacteria.id.419	rs7700479	5	18019549	T	A	-0.0769653	0.0173933	8.62e-06	0.07952	19.5783
class.Actinobacteria.id.419	rs80083040	8	65654844	T	G	0.155784	0.0348017	8.62e-06	0.05169	20.0325
class.Actinobacteria.id.419	rs8047955	16	81776768	A	G	0.0575816	0.0116762	8.34e-07	0.3519	24.317
class.Actinobacteria.id.419	rs857444	6	14617591	C	T	0.0509553	0.011539	8.92e-06	0.3608	19.4978
class.Actinobacteria.id.419	rs961091	7	95654718	G	A	0.0501255	0.011255	8.68e-06	0.4334	19.8324
class.Alphaproteobacteria.id.2379	rs10803434	1	14238305	A	T	-0.0692742	0.0148866	3.55e-06	0.4513	21.6499
class.Alphaproteobacteria.id.2379	rs12977163	19	28641647	G	C	0.0690234	0.0153829	7.14e-06	0.3678	20.1289
class.Alphaproteobacteria.id.2379	rs140912403	9	95517807	C	T	-0.160677	0.0317708	6.2e-07	0.06461	25.5712
class.Alphaproteobacteria.id.2379	rs17061716	3	59982336	G	C	0.0927341	0.0207569	9.33e-06	0.1372	19.9555
class.Alphaproteobacteria.id.2379	rs34569731	2	75630344	A	G	0.0705145	0.0157564	7.38e-06	0.335	20.0239
class.Alphaproteobacteria.id.2379	rs55876211	3	84471266	C	T	-0.080811	0.0184159	7.54e-06	0.172	19.2514
class.Alphaproteobacteria.id.2379	rs62285697	3	176407911	C	T	0.0805256	0.0180912	9.76e-06	0.1998	19.8079
class.Alphaproteobacteria.id.2379	rs76784716	2	169033340	A	G	0.133271	0.0267738	5.09e-07	0.07157	24.7722
class.Alphaproteobacteria.id.2379	rs7960664	12	89471235	G	A	0.0969489	0.0215149	8.84e-06	0.1511	20.301
class.Alphaproteobacteria.id.2379	rs9813022	3	13726736	A	G	-0.0751277	0.0153867	1.05e-06	0.3022	23.8353
class.Bacilli.id.1673	rs11110282	12	100585559	A	G	-0.101189	0.0217379	4.85e-06	0.06759	21.6661
class.Bacilli.id.1673	rs111552159	4	184681021	C	G	0.128032	0.0286921	9.13e-06	0.06362	19.9083
class.Bacilli.id.1673	rs11730038	4	98049499	G	A	-0.0630747	0.0128717	1.96e-06	0.2406	24.0097
class.Bacilli.id.1673	rs12797734	11	8332350	T	C	0.0572158	0.0126793	7.21e-06	0.2525	20.3606
class.Bacilli.id.1673	rs13068444	3	64398863	A	G	0.0601035	0.0136407	9.53e-06	0.1928	19.4121
class.Bacilli.id.1673	rs1595463	2	231723657	C	A	0.0476864	0.0108547	7.97e-06	0.4871	19.2975
class.Bacilli.id.1673	rs1962325	3	4800550	C	G	0.0554219	0.0114789	1.38e-06	0.3191	23.3083
class.Bacilli.id.1673	rs28564647	9	101101172	T	G	-0.0613034	0.0137579	7.81e-06	0.2058	19.8525
class.Bacilli.id.1673	rs2952251	8	10143164	A	G	-0.0598868	0.0123903	1.08e-06	0.2525	23.3588
class.Bacilli.id.1673	rs34989881	19	51959855	A	G	0.111056	0.0246039	6.55e-06	0.06561	20.3708
class.Bacilli.id.1673	rs35344081	16	991253	G	A	0.0619529	0.0127066	1.01e-06	0.2406	23.769
class.Bacilli.id.1673	rs4028634	17	40835649	T	C	0.0520614	0.0109842	2.21e-06	0.4254	22.462
class.Bacilli.id.1673	rs4459992	4	7431487	T	C	0.0535854	0.0116362	4.3e-06	0.3201	21.2042
class.Bacilli.id.1673	rs57872228	1	200418805	C	T	-0.0714773	0.0146647	9.22e-07	0.171	23.7542
class.Bacilli.id.1673	rs694949	15	58738075	A	G	-0.081146	0.0180042	7.6e-06	0.1223	20.3111
class.Bacilli.id.1673	rs74352383	6	67570929	T	A	-0.104496	0.0217083	1.53e-06	0.09443	23.1682
class.Bacilli.id.1673	rs74663707	3	184371224	C	T	0.0979154	0.0224074	8.46e-06	0.07256	19.0926
class.Bacilli.id.1673	rs7666190	4	151687420	C	A	-0.104044	0.0247934	8.47e-06	0.06262	17.6068
class.Bacilli.id.1673	rs76717940	3	94153993	T	A	0.156331	0.0325945	1.07e-06	0.06064	22.9982
class.Bacilli.id.1673	rs77558518	5	174173171	A	G	-0.107255	0.0222879	1.34e-06	0.06461	23.1548
class.Bacilli.id.1673	rs78938557	7	36349586	T	C	0.108007	0.0232858	1.07e-06	0.06759	21.5113
class.Bacilli.id.1673	rs9581006	13	24973509	C	T	0.225309	0.0467697	1.79e-06	0.04573	23.1966
class.Bacteroidia.id.912	rs11146701	10	39062269	A	G	0.0473596	0.010541	7.08e-06	0.4254	20.1839
class.Bacteroidia.id.912	rs111845179	14	59317502	T	C	0.102648	0.0213843	9.24e-07	0.06163	23.0386
class.Bacteroidia.id.912	rs13291169	9	116888284	C	G	0.0689676	0.0148765	3.75e-06	0.16	21.4901
class.Bacteroidia.id.912	rs17343978	22	27433885	A	C	-0.0552057	0.0120278	8.36e-06	0.2604	21.0645
class.Bacteroidia.id.912	rs2032750	2	53831026	T	C	-0.0508393	0.0106807	1.92e-06	0.4513	22.6542
class.Bacteroidia.id.912	rs4146051	2	213189994	A	G	-0.107377	0.0245661	8.76e-06	0.05567	19.1017
class.Bacteroidia.id.912	rs4916508	3	195936789	G	A	-0.0466729	0.0105312	8.47e-06	0.4354	19.6392
class.Bacteroidia.id.912	rs55773148	13	70523029	G	A	-0.121514	0.0236759	3.9e-07	0.05268	26.3366
class.Bacteroidia.id.912	rs62531359	8	70916181	T	G	0.0655728	0.0149891	9.09e-06	0.1451	19.136
class.Bacteroidia.id.912	rs62575403	9	136493820	C	T	0.140055	0.0311128	7.06e-06	0.04374	20.2595
class.Bacteroidia.id.912	rs72706335	1	157495438	T	C	-0.22241	0.0493458	7.66e-06	0.06561	20.3039
class.Bacteroidia.id.912	rs73975615	17	6461200	G	A	-0.207018	0.0442633	1.22e-06	0.01093	21.8609
class.Bacteroidia.id.912	rs7546249	1	176792690	T	A	-0.0567113	0.0118386	1.55e-06	0.2455	22.9452
class.Bacteroidia.id.912	rs7631304	3	89339527	G	A	-0.0645771	0.0132957	8.37e-07	0.17	23.5876
class.Bacteroidia.id.912	rs79585701	8	13110185	A	C	0.0646823	0.0149628	9.99e-06	0.1292	18.6851
class.Bacteroidia.id.912	rs929878	16	74290641	C	T	-0.0548532	0.012153	4.73e-06	0.2445	20.3701
class.Betaproteobacteria.id.2867	rs11128180	3	70592215	A	G	0.0592944	0.0128769	3.67e-06	0.2237	21.2008
class.Betaproteobacteria.id.2867	rs12467854	2	239888758	G	C	0.0641363	0.0131766	1.1e-06	0.2078	23.6891
class.Betaproteobacteria.id.2867	rs1511453	4	23588462	A	G	0.0923492	0.0199158	4.76e-06	0.06362	21.499
class.Betaproteobacteria.id.2867	rs1928341	1	153240013	A	G	0.0525581	0.0110408	2.02e-06	0.4215	22.6584
class.Betaproteobacteria.id.2867	rs2321387	13	58689340	G	A	-0.0494596	0.0109424	5.8e-06	0.4702	20.428
class.Betaproteobacteria.id.2867	rs2367850	3	193456274	G	C	0.064006	0.0130374	9.12e-07	0.2207	24.0993
class.Betaproteobacteria.id.2867	rs2613606	7	111285025	C	T	-0.0513106	0.0109091	2.2e-06	0.3936	22.12
class.Betaproteobacteria.id.2867	rs320161	9	104899117	A	G	0.0572286	0.01262	7.33e-06	0.2753	20.5617
class.Betaproteobacteria.id.2867	rs4033856	4	45642485	C	T	0.0832423	0.0167237	5.17e-07	0.1292	24.7725
class.Betaproteobacteria.id.2867	rs56386628	8	112732674	C	T	-0.0622252	0.0135688	5.87e-06	0.2177	21.0281
class.Betaproteobacteria.id.2867	rs6087811	20	30596130	T	G	-0.0978177	0.0198522	7.44e-07	0.08151	24.2753
class.Betaproteobacteria.id.2867	rs62395635	5	173497796	T	C	0.109741	0.0236	2.94e-06	0.07058	21.62
class.Betaproteobacteria.id.2867	rs72747231	9	84206018	C	G	-0.137281	0.0290338	2.06e-06	0.04175	22.353
class.Betaproteobacteria.id.2867	rs75242906	15	56786407	C	T	-0.121083	0.028075	9.27e-06	0.05368	18.5972
class.Betaproteobacteria.id.2867	rs9964679	18	26569901	A	G	0.052911	0.0114866	4.85e-06	0.3101	21.2158
class.Clostridia.id.1859	rs10209007	2	231676041	G	C	0.0794173	0.0182427	9.89e-06	0.07952	18.9497
class.Clostridia.id.1859	rs10774377	12	5942519	A	G	0.052659	0.0113858	3.24e-06	0.334	21.3879
class.Clostridia.id.1859	rs112334273	21	40703251	G	A	0.0641008	0.0127404	3.81e-07	0.2455	25.3114
class.Clostridia.id.1859	rs13105690	4	7420184	T	C	-0.0529097	0.011818	8.78e-06	0.2674	20.0418
class.Clostridia.id.1859	rs13179700	5	149077788	T	C	0.0511937	0.0109569	3.37e-06	0.3549	21.8279
class.Clostridia.id.1859	rs13421739	2	116724915	C	G	0.0888472	0.0179655	9.54e-06	0.05666	24.4547
class.Clostridia.id.1859	rs1842454	5	105060362	G	A	-0.0547202	0.0127338	8.72e-06	0.2068	18.4642
class.Clostridia.id.1859	rs2273429	14	52494072	A	G	-0.0724037	0.0153105	4.52e-06	0.1074	22.3612
class.Clostridia.id.1859	rs6797343	3	89268714	G	T	0.0592279	0.0134556	9.36e-06	0.174	19.373
class.Clostridia.id.1859	rs6814436	4	161507301	T	C	0.0739995	0.0150815	9.65e-07	0.1322	24.0724
class.Clostridia.id.1859	rs6815608	4	152131744	T	C	0.103803	0.0210883	4.02e-07	0.08449	24.2263
class.Clostridia.id.1859	rs6934062	6	163743050	G	C	0.0524406	0.0116115	6.53e-06	0.2843	20.3942
class.Clostridia.id.1859	rs7269302	20	50803760	A	T	-0.0963981	0.0212007	9.04e-06	0.07058	20.6722
class.Clostridia.id.1859	rs72738886	5	35770550	T	C	0.086617	0.0190393	8.24e-06	0.07753	20.6945
class.Clostridia.id.1859	rs72915163	18	48792829	T	C	-0.0581025	0.0120557	1.34e-06	0.2654	23.2249
class.Clostridia.id.1859	rs76767978	3	131371980	G	A	0.0698882	0.0156319	8.4e-06	0.1183	19.9866
class.Clostridia.id.1859	rs76860606	6	12397187	C	G	0.0947036	0.0225117	7.53e-06	0.07157	17.6957
class.Coriobacteriia.id.809	rs11073596	15	86433579	T	G	0.0510212	0.0114339	8.14e-06	0.34	19.9096
class.Coriobacteriia.id.809	rs11250875	10	1922731	T	C	0.06075	0.0130939	4.83e-06	0.2087	21.5232
class.Coriobacteriia.id.809	rs11656361	17	8121332	A	C	0.0773006	0.017553	8.02e-06	0.1292	19.3915
class.Coriobacteriia.id.809	rs12974142	19	52895166	G	A	0.0789796	0.0177205	8.51e-06	0.1083	19.8623
class.Coriobacteriia.id.809	rs13307134	7	105084680	C	T	0.0565686	0.0126265	7.8e-06	0.2356	20.0695
class.Coriobacteriia.id.809	rs1397793	5	90471451	G	A	-0.0498855	0.0112446	9.77e-06	0.3857	19.6792
class.Coriobacteriia.id.809	rs1816223	12	11494021	A	G	-0.0586265	0.0129006	4.84e-06	0.2107	20.65
class.Coriobacteriia.id.809	rs240104	1	176571431	T	C	-0.0603429	0.0126849	1.52e-06	0.2445	22.6271
class.Coriobacteriia.id.809	rs2442778	3	11654412	G	A	-0.116408	0.0258545	9.03e-06	0.04573	20.2689
class.Coriobacteriia.id.809	rs3025411	9	136512906	A	G	0.0926543	0.0209468	8.27e-06	0.1044	19.5632
class.Coriobacteriia.id.809	rs34739816	17	37376685	G	T	0.0965017	0.0207666	3.88e-06	0.08151	21.5917
class.Coriobacteriia.id.809	rs62448869	7	24464799	T	A	-0.0486059	0.0108982	7.87e-06	0.4602	19.8892
class.Coriobacteriia.id.809	rs67561917	20	62072077	A	G	-0.0714367	0.0154113	5.39e-06	0.1421	21.4838
class.Coriobacteriia.id.809	rs719099	10	65799217	A	G	0.0778402	0.0155815	5.43e-07	0.1362	24.954
class.Coriobacteriia.id.809	rs76779974	5	125460084	C	G	0.0774888	0.0171877	5.63e-06	0.1123	20.3231
class.Coriobacteriia.id.809	rs80046645	5	459415	C	G	0.25584	0.0561995	4.66e-06	0.04076	20.7109
class.Coriobacteriia.id.809	rs8010111	14	39660509	G	A	-0.103377	0.0229286	6.9e-06	0.06461	20.3253
class.Deltaproteobacteria.id.3087	rs1035691	11	10658735	A	G	-0.055176	0.0121602	9.65e-06	0.338	20.5856
class.Deltaproteobacteria.id.3087	rs112381107	9	15269705	C	T	0.206594	0.0456908	4.63e-06	0.04771	20.4354
class.Deltaproteobacteria.id.3087	rs11599763	10	11855599	T	C	-0.0544219	0.0117397	3.94e-06	0.3897	21.4872
class.Deltaproteobacteria.id.3087	rs16851319	1	203308383	G	C	-0.0705516	0.0150849	5.68e-06	0.1869	21.871
class.Deltaproteobacteria.id.3087	rs17084793	18	69312914	G	A	-0.0710762	0.015953	5.69e-06	0.161	19.8475
class.Deltaproteobacteria.id.3087	rs17791387	9	81834426	A	G	-0.0735881	0.0154246	1.6e-06	0.1412	22.7577
class.Deltaproteobacteria.id.3087	rs2692012	1	203991605	A	G	0.110335	0.0253336	3.14e-06	0.06362	18.9656
class.Deltaproteobacteria.id.3087	rs2838334	21	45064961	G	A	0.0561722	0.0124124	5.45e-06	0.3231	20.4774
class.Deltaproteobacteria.id.3087	rs3935584	2	233929283	C	T	-0.0523485	0.011566	7.5e-06	0.496	20.4824
class.Deltaproteobacteria.id.3087	rs4506934	17	2856662	C	T	-0.0936514	0.02012	3.59e-06	0.1123	21.6627
class.Deltaproteobacteria.id.3087	rs55744759	8	57867671	A	G	-0.0779693	0.0170738	7.31e-06	0.1163	20.851
class.Deltaproteobacteria.id.3087	rs6058181	20	33694801	C	T	0.0825716	0.0165958	3.4e-07	0.1233	24.7518
class.Deltaproteobacteria.id.3087	rs62020470	15	96161065	A	G	-0.0585411	0.0129358	4.85e-06	0.2594	20.4774
class.Deltaproteobacteria.id.3087	rs9928243	16	71541641	C	A	-0.0538457	0.0117718	5.02e-06	0.4254	20.9199
class.Erysipelotrichia.id.2147	rs1074800	5	3002546	A	G	0.0492438	0.010887	6.15e-06	0.3986	20.4567
class.Erysipelotrichia.id.2147	rs10781552	10	133897233	C	T	-0.0552212	0.0116074	2.33e-06	0.3121	22.6304
class.Erysipelotrichia.id.2147	rs17530232	13	40385457	A	G	0.10305	0.0224648	2.79e-06	0.07654	21.0397
class.Erysipelotrichia.id.2147	rs1884466	1	64139196	C	T	-0.0475363	0.0106939	9.53e-06	0.4513	19.7576
class.Erysipelotrichia.id.2147	rs2300774	3	195793712	G	A	0.0524152	0.0106784	8.95e-07	0.4076	24.0911
class.Erysipelotrichia.id.2147	rs290833	1	97457427	T	G	-0.0497374	0.0111376	8.03e-06	0.3688	19.9402
class.Erysipelotrichia.id.2147	rs35161940	17	70327224	T	C	-0.0806041	0.0167641	1.85e-06	0.1272	23.1157
class.Erysipelotrichia.id.2147	rs4078432	14	48997206	C	T	-0.0608929	0.0133764	4.23e-06	0.1809	20.7209
class.Erysipelotrichia.id.2147	rs56970041	14	80357610	T	G	0.0724144	0.0164471	5.4e-06	0.1113	19.3832
class.Erysipelotrichia.id.2147	rs62504403	8	38803551	C	T	0.0681159	0.0127883	1.12e-07	0.2356	28.3673
class.Erysipelotrichia.id.2147	rs7234058	18	5830507	T	C	-0.0945759	0.0194091	9.12e-07	0.09742	23.741
class.Erysipelotrichia.id.2147	rs7826267	8	2954952	T	G	-0.0839071	0.0199131	9.28e-06	0.07455	17.753
class.Erysipelotrichia.id.2147	rs8003149	14	56156504	C	T	0.0538798	0.0116888	4.08e-06	0.2823	21.2454
class.Gammaproteobacteria.id.3303	rs11181912	12	43572952	G	A	-0.0579153	0.0118796	9.95e-07	0.3449	23.7643
class.Gammaproteobacteria.id.3303	rs12404135	1	186502694	A	G	-0.0788843	0.0172415	8.89e-06	0.1173	20.9302
class.Gammaproteobacteria.id.3303	rs2234691	10	48385682	T	C	0.0762905	0.0171962	8.39e-06	0.1541	19.6799
class.Gammaproteobacteria.id.3303	rs6469506	8	115123937	T	A	0.0541424	0.0116333	3.29e-06	0.3907	21.6578
class.Gammaproteobacteria.id.3303	rs6706173	2	167986992	A	C	0.074251	0.0146392	1.99e-07	0.1501	25.7225
class.Gammaproteobacteria.id.3303	rs75101789	3	18615903	C	T	0.0729012	0.0163003	8.79e-06	0.1561	19.9998
class.Gammaproteobacteria.id.3303	rs79795896	18	48185248	A	G	-0.15921	0.0351373	7.92e-06	0.05368	20.5253
class.Gammaproteobacteria.id.3303	rs9494710	6	137612554	C	T	-0.0549673	0.0120924	4.55e-06	0.3757	20.6599
class.Gammaproteobacteria.id.3303	rs9973122	18	75633634	T	A	0.0740614	0.0162596	6.77e-06	0.1421	20.7447
class.Lentisphaeria.id.2250	rs1002941	15	101242690	G	A	0.105025	0.0233484	8.15e-06	0.2793	20.2249
class.Lentisphaeria.id.2250	rs11770843	7	146795379	C	T	0.109431	0.0234879	1.91e-06	0.2594	21.6974
class.Lentisphaeria.id.2250	rs17114848	15	25162535	G	A	0.152377	0.0324332	4.06e-06	0.1093	22.0636
class.Lentisphaeria.id.2250	rs2031282	13	20687179	A	G	0.122369	0.0270329	4.38e-06	0.17	20.4819
class.Lentisphaeria.id.2250	rs2731834	5	94720245	C	G	0.109438	0.023693	4.24e-06	0.2237	21.3261
class.Lentisphaeria.id.2250	rs2825714	21	21023966	A	G	-0.13741	0.0289246	1.72e-06	0.1571	22.559
class.Lentisphaeria.id.2250	rs62570196	9	111086170	C	T	-0.21635	0.0439866	1.08e-06	0.06859	24.1792
class.Lentisphaeria.id.2250	rs72640280	1	11943792	A	G	0.220207	0.0486196	5.18e-06	0.05368	20.5027
class.Lentisphaeria.id.2250	rs73113483	3	6223568	T	A	-0.131217	0.0288713	8.66e-06	0.1233	20.6473
class.Lentisphaeria.id.2250	rs77599476	20	61394262	A	G	0.230292	0.0480168	1.86e-06	0.06561	22.9899
class.Melai-bacteria.id.1589	rs10148250	14	107061448	G	A	0.0861928	0.0193381	8.67e-06	0.4563	19.859
class.Melai-bacteria.id.1589	rs10738747	9	26184578	G	A	0.0814624	0.0184409	9.96e-06	0.496	19.5075
class.Melai-bacteria.id.1589	rs11150282	16	80493705	T	C	0.0989488	0.0196972	6.03e-07	0.3211	25.227
class.Melai-bacteria.id.1589	rs113884518	9	24648997	T	C	-0.205352	0.0454982	8.06e-06	0.04871	20.3617
class.Melai-bacteria.id.1589	rs1221147	9	122046549	T	A	0.123968	0.0278958	7.11e-06	0.1561	19.742
class.Melai-bacteria.id.1589	rs16851659	1	230523039	G	C	-0.0896103	0.0186432	1.27e-06	0.3887	23.0954
class.Melai-bacteria.id.1589	rs28678345	17	53906328	T	C	0.214848	0.0470878	6.69e-06	0.04672	20.8088
class.Melai-bacteria.id.1589	rs367480	11	2937631	G	A	-0.083758	0.0185796	8.2e-06	0.4274	20.3157
class.Melai-bacteria.id.1589	rs4129395	9	115975389	G	A	0.0896187	0.0185106	1.48e-06	0.4264	23.432
class.Melai-bacteria.id.1589	rs73074665	7	20010624	A	T	0.166216	0.0355728	2.87e-06	0.08549	21.8252
class.Melai-bacteria.id.1589	rs789069	18	1008278	A	C	-0.103539	0.0234287	6.85e-06	0.172	19.5239
class.Melai-bacteria.id.1589	rs79790072	15	100747683	T	C	0.226722	0.0487841	3.29e-06	0.05666	21.5883
class.Melai-bacteria.id.1589	rs9864379	3	14306949	T	C	-0.159735	0.0292553	5.36e-08	0.1133	29.8015
class.Methanobacteria.id.119	rs10202904	2	125440268	T	G	-0.121754	0.0235357	3.01e-07	0.4672	26.747
class.Methanobacteria.id.119	rs10424197	19	46439321	G	A	-0.111274	0.0247517	9.28e-06	0.325	20.1997
class.Methanobacteria.id.119	rs11018665	11	89349287	A	T	0.111465	0.0250516	6.52e-06	0.341	19.7868
class.Methanobacteria.id.119	rs12825290	12	43701132	C	G	-0.216781	0.0493496	6.08e-06	0.06064	19.2841
class.Methanobacteria.id.119	rs4257531	3	2086167	G	A	0.164498	0.0364959	7.44e-06	0.1143	20.303
class.Methanobacteria.id.119	rs56131665	5	178160975	G	A	0.178661	0.039298	6.18e-06	0.09344	20.6574
class.Methanobacteria.id.119	rs6508769	19	28827760	T	C	0.153519	0.0344519	8.23e-06	0.165	19.8444
class.Methanobacteria.id.119	rs6776814	3	15053083	T	C	-0.199566	0.0411825	1.63e-06	0.08946	23.4688
class.Methanobacteria.id.119	rs73068003	7	10773932	G	T	-0.15814	0.0351803	8.45e-06	0.1223	20.1953
class.Methanobacteria.id.119	rs73457410	13	41956181	A	G	0.21534	0.0436695	1.41e-06	0.0666	24.3021
class.Methanobacteria.id.119	rs75208022	12	21338861	C	T	-0.227245	0.048763	5.92e-06	0.07654	21.7038
class.Methanobacteria.id.119	rs894996	4	104418307	C	A	0.216999	0.0449076	1.88e-06	0.07157	23.3364
class.Mollicutes.id.3920	rs10108398	8	59440824	G	A	0.0769142	0.0153953	1.09e-06	0.2913	24.9551
class.Mollicutes.id.3920	rs11890098	2	157532549	A	G	0.074438	0.0153389	9.57e-07	0.2555	23.5466
class.Mollicutes.id.3920	rs12566890	1	61850864	T	G	-0.101147	0.0230978	3.65e-06	0.09543	19.1729
class.Mollicutes.id.3920	rs17214486	14	97159674	C	A	0.06099	0.0135623	6.61e-06	0.4016	20.2198
class.Mollicutes.id.3920	rs2464826	7	79490250	A	C	0.0944239	0.0211806	8.4e-06	0.1262	19.8705
class.Mollicutes.id.3920	rs28537087	15	95309676	G	A	0.0820873	0.0188312	8.07e-06	0.164	18.9986
class.Mollicutes.id.3920	rs3768491	1	109965986	A	G	-0.0681052	0.0149061	4.23e-06	0.2863	20.8715
class.Mollicutes.id.3920	rs4885016	13	73170489	T	C	-0.0819606	0.0181628	7.27e-06	0.1571	20.3596
class.Mollicutes.id.3920	rs6043847	20	16259524	T	C	-0.114937	0.0248606	4.55e-06	0.06958	21.3707
class.Mollicutes.id.3920	rs72901605	11	47103877	T	C	-0.0841852	0.0178119	3.26e-06	0.1859	22.3341
class.Mollicutes.id.3920	rs74603314	14	46519718	T	C	0.221639	0.0462918	1.56e-06	0.04573	22.9136
class.Mollicutes.id.3920	rs78169027	11	108439087	A	G	-0.108283	0.0237289	5.88e-06	0.1083	20.8201
class.Negativicutes.id.2164	rs1135612	7	75609677	G	A	0.0529785	0.0119177	9.26e-06	0.2445	19.7592
class.Negativicutes.id.2164	rs13086907	3	142135117	G	A	0.0625312	0.0131735	1.95e-06	0.1998	22.5291
class.Negativicutes.id.2164	rs1447205	8	41231597	G	C	-0.0502053	0.0108382	2.93e-06	0.3618	21.4554
class.Negativicutes.id.2164	rs1643968	5	165266628	T	C	-0.0565284	0.0112298	4.15e-07	0.2803	25.3362
class.Negativicutes.id.2164	rs1649999	10	80086072	A	G	0.0748989	0.0166458	7.58e-06	0.09742	20.2439
class.Negativicutes.id.2164	rs2834062	21	34377485	A	G	0.0489057	0.0108842	8.44e-06	0.3648	20.1874
class.Negativicutes.id.2164	rs4463806	10	115597993	T	C	-0.0543966	0.0129365	7.81e-06	0.2038	17.6791
class.Negativicutes.id.2164	rs4722181	7	22817571	T	G	0.0501306	0.0105798	2e-06	0.4761	22.4493
class.Negativicutes.id.2164	rs60274479	16	21249925	T	C	-0.0659623	0.0134137	1.16e-06	0.2227	24.1794
class.Negativicutes.id.2164	rs61249479	9	124912908	A	C	0.0777075	0.0168628	2.95e-06	0.08748	21.2333
class.Negativicutes.id.2164	rs71405394	15	101245088	G	A	-0.114178	0.02405	2.17e-06	0.05169	22.5358
class.Negativicutes.id.2164	rs73232831	4	17413426	G	A	-0.151829	0.0314932	1.87e-06	0.06362	23.2372
class.Negativicutes.id.2164	rs9423647	10	5579818	G	A	0.047817	0.0105282	6.06e-06	0.4851	20.6257
class.Verrucomicrobiae.id.4029	rs11184341	1	105422565	G	C	0.0655342	0.0142231	4.13e-06	0.2783	21.2264
class.Verrucomicrobiae.id.4029	rs111862613	12	130309670	T	C	0.090699	0.0196746	3.74e-06	0.166	21.248
class.Verrucomicrobiae.id.4029	rs117107102	18	49473635	A	G	0.204683	0.0431573	2.92e-06	0.04473	22.4844
class.Verrucomicrobiae.id.4029	rs11729256	4	95027272	T	C	0.0749798	0.0150177	6.73e-07	0.2386	24.9235
class.Verrucomicrobiae.id.4029	rs12908520	15	97570657	G	A	0.0618926	0.0130946	2.17e-06	0.4563	22.3366
class.Verrucomicrobiae.id.4029	rs2602429	16	81063149	C	T	0.0746844	0.0156194	2.58e-06	0.2217	22.8589
class.Verrucomicrobiae.id.4029	rs4242783	10	5064327	G	A	0.0689292	0.0147693	2.64e-06	0.2873	21.7777
class.Verrucomicrobiae.id.4029	rs4936098	11	130280667	A	G	0.0648843	0.0135928	1.12e-06	0.34	22.7817
class.Verrucomicrobiae.id.4029	rs61779207	1	41074472	G	A	-0.0758309	0.0167762	6.72e-06	0.1779	20.4283
class.Verrucomicrobiae.id.4029	rs74542928	4	100544188	T	C	0.112164	0.0236422	1.63e-06	0.07853	22.5036
class.Verrucomicrobiae.id.4029	rs9349825	6	56341481	A	G	-0.0704036	0.0147128	2.54e-06	0.2793	22.8942
class.Verrucomicrobiae.id.4029	rs941682	20	31867840	G	A	-0.0631436	0.0143767	9.61e-06	0.3111	19.287
family.Acidaminococcaceae.id.2166	rs262812	6	158647999	T	C	-0.065675	0.0142257	3.25e-06	0.2664	21.31
family.Acidaminococcaceae.id.2166	rs2933324	9	107117653	A	G	-0.0662557	0.0140257	2.24e-06	0.2535	22.3116
family.Acidaminococcaceae.id.2166	rs45497800	20	61991833	T	C	-0.117863	0.0257351	5.86e-06	0.0825	20.9713
family.Acidaminococcaceae.id.2166	rs6427992	1	203102563	G	C	-0.0595857	0.01296	4.24e-06	0.3926	21.135
family.Acidaminococcaceae.id.2166	rs6589457	11	114701288	A	G	0.165911	0.0349516	2.32e-06	0.05467	22.5267
family.Acidaminococcaceae.id.2166	rs6923842	6	5723181	T	C	-0.0796106	0.0169192	2.21e-06	0.169	22.1364
family.Acidaminococcaceae.id.2166	rs74540770	3	186553389	G	A	-0.108969	0.0243533	7.09e-06	0.06461	20.0175
family.Acidaminococcaceae.id.2166	rs78702810	3	18462531	T	C	-0.143755	0.0323244	9.16e-06	0.04672	19.7733
family.Actinomycetaceae.id.421	rs2889192	9	76394568	G	T	0.0887537	0.0195009	3.64e-06	0.2068	20.7087
family.Actinomycetaceae.id.421	rs34583783	6	67207371	G	T	0.123756	0.026427	5.48e-06	0.1024	21.9242
family.Actinomycetaceae.id.421	rs35011108	6	133007480	A	G	0.241826	0.0503796	1.83e-06	0.06362	23.0281
family.Actinomycetaceae.id.421	rs4073240	6	169224781	G	A	0.0747546	0.0164684	6.05e-06	0.3827	20.5998
family.Actinomycetaceae.id.421	rs58484246	15	29850991	T	C	0.0761407	0.0169007	6.12e-06	0.326	20.2915
family.Alcalige-ceae.id.2875	rs112135816	9	82485327	T	G	-0.0775052	0.0171554	5.28e-06	0.1471	20.4083
family.Alcalige-ceae.id.2875	rs112159068	6	138305038	A	T	0.131484	0.0281089	3.56e-06	0.07256	21.8768
family.Alcalige-ceae.id.2875	rs1153990	5	104233461	A	G	-0.058727	0.0128306	5.97e-06	0.2207	20.9475
family.Alcalige-ceae.id.2875	rs147968	16	85945839	C	T	0.0489475	0.0110321	9.13e-06	0.4414	19.6831
family.Alcalige-ceae.id.2875	rs17000015	4	75867283	A	T	-0.0609257	0.0125363	1.13e-06	0.2614	23.6161
family.Alcalige-ceae.id.2875	rs2367850	3	193456274	G	C	0.0629104	0.0131712	1.85e-06	0.2207	22.8108
family.Alcalige-ceae.id.2875	rs28480294	15	71522509	T	C	-0.0516967	0.0115503	6.61e-06	0.3439	20.0301
family.Alcalige-ceae.id.2875	rs4033856	4	45642485	C	T	0.081834	0.0168931	1.03e-06	0.1292	23.4635
family.Alcalige-ceae.id.2875	rs62191117	2	239900775	A	G	0.0684302	0.0133636	2.76e-07	0.2058	26.2178
family.Alcalige-ceae.id.2875	rs62395635	5	173497796	T	C	0.110583	0.0238514	3.35e-06	0.07058	21.4926
family.Alcalige-ceae.id.2875	rs67737557	20	29836081	C	G	0.0738409	0.0151678	1.04e-06	0.165	23.6971
family.Alcalige-ceae.id.2875	rs6969323	7	104214487	A	C	-0.0593564	0.0129137	3.89e-06	0.2515	21.1244
family.Alcalige-ceae.id.2875	rs7302582	12	1396151	G	C	-0.106817	0.023298	3.34e-06	0.0507	21.0175
family.Alcalige-ceae.id.2875	rs74776516	11	20763367	T	G	-0.0944052	0.0213287	6.85e-06	0.07555	19.5887
family.Alcalige-ceae.id.2875	rs7638039	3	70588939	T	C	0.0603335	0.0127779	2.7e-06	0.2326	22.2919
family.Alcalige-ceae.id.2875	rs9537886	13	58545246	A	C	-0.0570888	0.0110683	2.35e-07	0.4771	26.6007
family.Alcalige-ceae.id.2875	rs9964679	18	26569901	A	G	0.0537051	0.0116008	4.47e-06	0.3101	21.429
family.Bacteroidaceae.id.917	rs11585893	1	10644351	A	G	-0.0740746	0.0147633	1.8e-06	0.1481	25.1722
family.Bacteroidaceae.id.917	rs13207588	6	41519430	A	G	-0.059205	0.0131195	7.49e-06	0.2326	20.3627
family.Bacteroidaceae.id.917	rs1340391	1	102960989	T	C	-0.0592004	0.0132244	6.73e-06	0.1918	20.0377
family.Bacteroidaceae.id.917	rs17619981	19	24342250	T	G	0.0880978	0.0187002	2.69e-06	0.06561	22.1913
family.Bacteroidaceae.id.917	rs2023437	14	22045949	T	C	-0.0782324	0.0167634	5.02e-06	0.1243	21.7771
family.Bacteroidaceae.id.917	rs2366421	3	62019400	T	A	-0.0528153	0.0117124	7.65e-06	0.2336	20.3319
family.Bacteroidaceae.id.917	rs28757219	6	29143451	T	A	0.0818398	0.0170319	1.29e-06	0.1521	23.0859
family.Bacteroidaceae.id.917	rs495004	9	112855426	C	G	-0.0607475	0.0129865	3.42e-06	0.2097	21.8787
family.Bacteroidaceae.id.917	rs66474973	20	58605432	G	T	0.0812515	0.0164479	6.81e-07	0.1153	24.4001
family.Bacteroidaceae.id.917	rs66710942	3	77215327	C	T	0.0488038	0.0107412	5.86e-06	0.4155	20.642
family.Bacteroidaceae.id.917	rs6795673	3	10593224	C	T	0.0538565	0.0105251	3.38e-07	0.4115	26.1803
family.Bacteroidaceae.id.917	rs9507307	13	24910476	C	T	0.0604456	0.0129128	2.13e-06	0.1899	21.91
family.BacteroidalesS24.7group.id.11173	rs10872669	6	151515172	A	G	-0.123071	0.0275665	9.49e-06	0.1074	19.9263
family.BacteroidalesS24.7group.id.11173	rs11135366	5	164763068	C	G	0.0842142	0.0183739	8.78e-06	0.2863	21.0019
family.BacteroidalesS24.7group.id.11173	rs12748533	1	242767252	G	T	-0.0821108	0.0172701	2.59e-06	0.2972	22.5998
family.BacteroidalesS24.7group.id.11173	rs17043785	2	53139362	T	C	-0.176187	0.0347133	5.12e-07	0.05964	25.7507
family.BacteroidalesS24.7group.id.11173	rs61508842	3	158653545	T	C	0.122574	0.0272389	7.83e-06	0.1223	20.2445
family.BacteroidalesS24.7group.id.11173	rs6831034	4	149300138	T	A	-0.0956546	0.0205228	6.1e-06	0.1978	21.7182
family.BacteroidalesS24.7group.id.11173	rs689695	15	47352866	C	A	0.0814578	0.0167057	1.28e-06	0.3658	23.7699
family.BacteroidalesS24.7group.id.11173	rs7217209	17	21205200	C	T	0.0843019	0.0187308	8.43e-06	0.173	20.2512
family.BacteroidalesS24.7group.id.11173	rs738193	22	25943322	T	C	0.0847328	0.0165856	3.82e-07	0.3549	26.0933
family.BacteroidalesS24.7group.id.11173	rs78609301	6	63236747	A	G	-0.0867065	0.0195709	7.09e-06	0.2167	19.6234
family.BacteroidalesS24.7group.id.11173	rs941000	7	90714667	C	T	0.0850266	0.0163382	3.16e-07	0.4085	27.0762
family.Bifidobacteriaceae.id.433	rs10496759	2	137603404	G	C	0.0637133	0.0144305	8.8e-06	0.1849	19.4912
family.Bifidobacteriaceae.id.433	rs10831953	11	13098051	G	A	0.0537537	0.0123746	9.95e-06	0.333	18.8668
family.Bifidobacteriaceae.id.433	rs10841473	12	20378911	G	C	-0.0613031	0.0128844	2.28e-06	0.2704	22.6347
family.Bifidobacteriaceae.id.433	rs10857328	4	161211924	T	A	0.0562	0.0126395	7.24e-06	0.2972	19.7676
family.Bifidobacteriaceae.id.433	rs12446429	16	898055	T	C	0.0810099	0.019073	8.53e-06	0.1362	18.0374
family.Bifidobacteriaceae.id.433	rs13020688	2	192878532	G	A	0.0584045	0.0122081	1.57e-06	0.3529	22.8841
family.Bifidobacteriaceae.id.433	rs182549	2	136616754	C	T	0.11707	0.0126703	5.94e-20	0.4911	85.3602
family.Bifidobacteriaceae.id.433	rs4567981	2	49906864	T	A	0.0577763	0.0117388	8.88e-07	0.4394	24.2209
family.Bifidobacteriaceae.id.433	rs4957061	5	521096	T	C	0.0569873	0.0116907	1.15e-06	0.4652	23.7582
family.Bifidobacteriaceae.id.433	rs540489	17	72897722	T	G	-0.0632518	0.013817	5.37e-06	0.2336	20.9538
family.Bifidobacteriaceae.id.433	rs55888705	4	1517826	A	G	0.053673	0.0120586	8.66e-06	0.3867	19.8088
family.Bifidobacteriaceae.id.433	rs677208	18	4304187	G	C	0.0728589	0.0164821	6e-06	0.17	19.5382
family.Bifidobacteriaceae.id.433	rs6899771	6	97406220	A	G	-0.0914312	0.0202604	7.28e-06	0.09543	20.3626
family.Bifidobacteriaceae.id.433	rs7174549	15	92463303	C	T	0.0551726	0.0124655	6.87e-06	0.3559	19.5872
family.Bifidobacteriaceae.id.433	rs7322849	13	112859829	T	C	0.110676	0.0200996	1.74e-08	0.09642	30.3161
family.Bifidobacteriaceae.id.433	rs73797465	5	142793467	T	G	-0.0942612	0.0208421	4.85e-06	0.08648	20.4514
family.Bifidobacteriaceae.id.433	rs76671854	5	169748189	C	G	-0.0892981	0.0183177	1.04e-06	0.1252	23.7619
family.Bifidobacteriaceae.id.433	rs857444	6	14617591	C	T	0.0553965	0.0120669	3.82e-06	0.3608	21.0723
family.Christensenellaceae.id.1866	rs117186816	11	123936128	G	A	-0.206476	0.0436362	6.52e-06	0.06461	22.379
family.Christensenellaceae.id.1866	rs12380890	9	38002256	A	G	-0.0503972	0.0111047	5.78e-06	0.4274	20.5942
family.Christensenellaceae.id.1866	rs12657403	5	3174785	A	G	0.078108	0.0171887	5.59e-06	0.1064	20.6468
family.Christensenellaceae.id.1866	rs4076564	6	169640257	G	A	-0.188623	0.039209	8.06e-06	0.03877	23.1305
family.Christensenellaceae.id.1866	rs4805124	19	35884202	C	G	0.0486508	0.0109067	8.36e-06	0.4901	19.8949
family.Christensenellaceae.id.1866	rs62573205	9	137786999	G	A	-0.0654804	0.0133503	1.49e-06	0.1918	24.0541
family.Christensenellaceae.id.1866	rs7211194	17	13541941	C	T	0.0492094	0.0110916	9.94e-06	0.4314	19.6812
family.Christensenellaceae.id.1866	rs72706624	9	15518852	G	T	0.0882626	0.0197575	6.38e-06	0.1014	19.9541
family.Christensenellaceae.id.1866	rs77867022	7	120333701	G	T	-0.160443	0.0379589	8.82e-06	0.02584	17.8567
family.Christensenellaceae.id.1866	rs870002	8	62220151	C	T	0.0488951	0.0109817	6.54e-06	0.496	19.8217
family.Christensenellaceae.id.1866	rs892686	9	83043376	A	G	0.0506107	0.0109651	4.12e-06	0.4513	21.3015
family.Christensenellaceae.id.1866	rs9608766	22	29828040	T	C	-0.0682134	0.01496	3.33e-06	0.1481	20.7886
family.Clostridiaceae1.id.1869	rs10875374	1	101804809	C	T	-0.0536759	0.0119436	8.1e-06	0.4483	20.1943
family.Clostridiaceae1.id.1869	rs12186080	3	132596627	G	A	0.0748236	0.016246	5.34e-06	0.161	21.2092
family.Clostridiaceae1.id.1869	rs12341505	9	136710881	G	A	0.0814503	0.0179338	4.54e-06	0.1113	20.6243
family.Clostridiaceae1.id.1869	rs12490337	3	111482845	C	G	-0.0616944	0.013693	6.91e-06	0.2455	20.297
family.Clostridiaceae1.id.1869	rs2795528	10	43270264	G	A	-0.180969	0.0390911	3.81e-06	0.04871	21.4248
family.Clostridiaceae1.id.1869	rs2817172	1	3041519	C	T	0.0563367	0.012392	5.27e-06	0.4125	20.665
family.Clostridiaceae1.id.1869	rs4723021	7	30934659	T	C	-0.106376	0.0241944	7.42e-06	0.05765	19.3284
family.Clostridiaceae1.id.1869	rs550843	6	165722832	T	C	-0.0734787	0.0168383	7.09e-06	0.1491	19.0399
family.Clostridiaceae1.id.1869	rs56188186	16	87710690	A	G	0.0967774	0.0217471	8.24e-06	0.07555	19.8006
family.Clostridiaceae1.id.1869	rs62397761	6	48093014	A	G	0.0615805	0.0136198	9.08e-06	0.2863	20.4401
family.Clostridiaceae1.id.1869	rs881532	22	47806774	A	G	-0.0533035	0.0119011	7.9e-06	0.4771	20.0576
family.ClostridialesvadinBB60group.id.11286	rs10517600	4	155632958	T	G	0.0626993	0.0139364	6.83e-06	0.4642	20.2367
family.ClostridialesvadinBB60group.id.11286	rs10904722	10	6714424	C	T	-0.0672314	0.0147123	5.05e-06	0.2813	20.8785
family.ClostridialesvadinBB60group.id.11286	rs118104867	8	123977538	C	T	0.214464	0.0455098	3.44e-06	0.04871	22.1966
family.ClostridialesvadinBB60group.id.11286	rs13409132	2	205616346	A	G	-0.165419	0.0352154	4.37e-06	0.04473	22.0575
family.ClostridialesvadinBB60group.id.11286	rs17121075	14	85856796	G	A	0.0769254	0.0172234	7.91e-06	0.168	19.9444
family.ClostridialesvadinBB60group.id.11286	rs2191834	2	229942951	G	T	0.0746375	0.0159136	2.5e-06	0.2396	21.9935
family.ClostridialesvadinBB60group.id.11286	rs28691777	17	58149405	C	T	0.137134	0.0266996	6.96e-07	0.07157	26.375
family.ClostridialesvadinBB60group.id.11286	rs34088226	5	4308946	A	G	-0.117807	0.026924	7.66e-06	0.07058	19.1414
family.ClostridialesvadinBB60group.id.11286	rs55682560	15	87392290	C	T	-0.131519	0.0261319	4.97e-07	0.06958	25.3247
family.ClostridialesvadinBB60group.id.11286	rs6588624	1	56849539	G	A	-0.0662317	0.0138147	1.79e-06	0.4712	22.981
family.ClostridialesvadinBB60group.id.11286	rs66714985	8	3305122	A	C	0.116908	0.0252447	4.85e-06	0.08449	21.442
family.ClostridialesvadinBB60group.id.11286	rs6755871	2	202450739	C	G	-0.0613825	0.0138976	9.33e-06	0.493	19.5042
family.ClostridialesvadinBB60group.id.11286	rs7226487	18	74373125	A	G	-0.0643682	0.0138701	3.58e-06	0.4761	21.5327
family.ClostridialesvadinBB60group.id.11286	rs7538034	1	71391694	T	G	-0.078598	0.0165982	2.37e-06	0.2078	22.419
family.ClostridialesvadinBB60group.id.11286	rs7725895	5	142244898	A	G	-0.116224	0.0240367	3.94e-06	0.08946	23.3753
family.ClostridialesvadinBB60group.id.11286	rs989682	3	15564453	A	G	0.070194	0.0155364	6.85e-06	0.2823	20.4086
family.ClostridialesvadinBB60group.id.11286	rs9979874	21	38612024	G	C	-0.0738925	0.0150911	1.05e-06	0.2873	23.9703
family.Coriobacteriaceae.id.811	rs11073596	15	86433579	T	G	0.0510212	0.0114339	8.14e-06	0.34	19.9096
family.Coriobacteriaceae.id.811	rs11250875	10	1922731	T	C	0.06075	0.0130939	4.83e-06	0.2087	21.5232
family.Coriobacteriaceae.id.811	rs11656361	17	8121332	A	C	0.0773006	0.017553	8.02e-06	0.1292	19.3915
family.Coriobacteriaceae.id.811	rs12974142	19	52895166	G	A	0.0789796	0.0177205	8.51e-06	0.1083	19.8623
family.Coriobacteriaceae.id.811	rs13307134	7	105084680	C	T	0.0565686	0.0126265	7.8e-06	0.2356	20.0695
family.Coriobacteriaceae.id.811	rs1397793	5	90471451	G	A	-0.0498855	0.0112446	9.77e-06	0.3857	19.6792
family.Coriobacteriaceae.id.811	rs1816223	12	11494021	A	G	-0.0586265	0.0129006	4.84e-06	0.2107	20.65
family.Coriobacteriaceae.id.811	rs240104	1	176571431	T	C	-0.0603429	0.0126849	1.52e-06	0.2445	22.6271
family.Coriobacteriaceae.id.811	rs2442778	3	11654412	G	A	-0.116408	0.0258545	9.03e-06	0.04573	20.2689
family.Coriobacteriaceae.id.811	rs3025411	9	136512906	A	G	0.0926543	0.0209468	8.27e-06	0.1044	19.5632
family.Coriobacteriaceae.id.811	rs34739816	17	37376685	G	T	0.0965017	0.0207666	3.88e-06	0.08151	21.5917
family.Coriobacteriaceae.id.811	rs62448869	7	24464799	T	A	-0.0486059	0.0108982	7.87e-06	0.4602	19.8892
family.Coriobacteriaceae.id.811	rs67561917	20	62072077	A	G	-0.0714367	0.0154113	5.39e-06	0.1421	21.4838
family.Coriobacteriaceae.id.811	rs719099	10	65799217	A	G	0.0778402	0.0155815	5.43e-07	0.1362	24.954
family.Coriobacteriaceae.id.811	rs76779974	5	125460084	C	G	0.0774888	0.0171877	5.63e-06	0.1123	20.3231
family.Coriobacteriaceae.id.811	rs80046645	5	459415	C	G	0.25584	0.0561995	4.66e-06	0.04076	20.7109
family.Coriobacteriaceae.id.811	rs8010111	14	39660509	G	A	-0.103377	0.0229286	6.9e-06	0.06461	20.3253
family.Defluviitaleaceae.id.1924	rs112893842	9	8786663	T	C	0.110761	0.0232545	2.75e-06	0.09742	22.6807
family.Defluviitaleaceae.id.1924	rs1582238	1	118723685	T	C	0.0801923	0.0167061	1.69e-06	0.3718	23.036
family.Defluviitaleaceae.id.1924	rs17051335	4	122202910	C	T	-0.134314	0.0292201	4.58e-06	0.07952	21.1235
family.Defluviitaleaceae.id.1924	rs1908593	18	59026148	T	C	0.070223	0.0156601	7.86e-06	0.4622	20.1032
family.Defluviitaleaceae.id.1924	rs28696126	7	79734541	A	T	-0.107106	0.0238173	5.56e-06	0.1918	20.2179
family.Defluviitaleaceae.id.1924	rs4344384	10	66407366	G	T	0.0708803	0.0156121	5.86e-06	0.4742	20.6074
family.Defluviitaleaceae.id.1924	rs4677103	3	72207794	A	G	0.0977203	0.0197033	9.42e-07	0.171	24.5915
family.Defluviitaleaceae.id.1924	rs540220	9	93331308	T	C	-0.123954	0.0289814	9.48e-06	0.05964	18.2881
family.Defluviitaleaceae.id.1924	rs55658617	21	41811003	T	C	0.177314	0.0361844	1.41e-06	0.06958	24.0056
family.Defluviitaleaceae.id.1924	rs72731813	4	147414743	C	T	-0.149751	0.0293415	2.76e-07	0.08151	26.0414
family.Defluviitaleaceae.id.1924	rs9608282	22	24804081	T	G	0.139014	0.0299429	4.61e-06	0.06561	21.5485
family.Defluviitaleaceae.id.1924	rs9725395	1	85205632	A	G	-0.138357	0.0295185	3.41e-06	0.08748	21.9636
family.Desulfovibrio-ceae.id.3169	rs112381107	9	15269705	C	T	0.211435	0.0456962	2.82e-06	0.04771	21.3994
family.Desulfovibrio-ceae.id.3169	rs11599763	10	11855599	T	C	-0.0555931	0.0117493	2.5e-06	0.3897	22.385
family.Desulfovibrio-ceae.id.3169	rs16851319	1	203308383	G	C	-0.0732697	0.0150964	2.4e-06	0.1869	23.553
family.Desulfovibrio-ceae.id.3169	rs17791387	9	81834426	A	G	-0.0729251	0.0154381	2.1e-06	0.1412	22.3106
family.Desulfovibrio-ceae.id.3169	rs2692012	1	203991605	A	G	0.114231	0.0253568	1.56e-06	0.06362	20.2913
family.Desulfovibrio-ceae.id.3169	rs2838334	21	45064961	G	A	0.0571419	0.012423	3.82e-06	0.3231	21.1544
family.Desulfovibrio-ceae.id.3169	rs3935584	2	233929283	C	T	-0.0525838	0.0115757	6.78e-06	0.496	20.6324
family.Desulfovibrio-ceae.id.3169	rs4506934	17	2856662	C	T	-0.0943381	0.020138	3.16e-06	0.1123	21.9424
family.Desulfovibrio-ceae.id.3169	rs6058181	20	33694801	C	T	0.0834742	0.0166111	2.7e-07	0.1233	25.2494
family.Desulfovibrio-ceae.id.3169	rs7164160	15	96159374	A	T	-0.0574455	0.0129468	7.34e-06	0.2584	19.6846
family.Desulfovibrio-ceae.id.3169	rs72647048	8	57865378	T	C	-0.0770089	0.017089	9.61e-06	0.1163	20.3043
family.Desulfovibrio-ceae.id.3169	rs9928243	16	71541641	C	A	-0.0541732	0.0117819	4.48e-06	0.4254	21.1389
family.Enterobacteriaceae.id.3469	rs11026530	11	22379097	T	C	0.0822408	0.0186379	9.43e-06	0.1342	19.4678
family.Enterobacteriaceae.id.3469	rs111229068	11	2563450	A	T	0.110561	0.0241719	3.65e-06	0.1054	20.9176
family.Enterobacteriaceae.id.3469	rs2374342	2	42133542	C	A	0.0582927	0.0126195	4.52e-06	0.3569	21.3345
family.Enterobacteriaceae.id.3469	rs35673018	16	54327745	G	A	0.0899642	0.0202934	7.63e-06	0.09443	19.65
family.Enterobacteriaceae.id.3469	rs4792380	17	13521040	A	T	0.115598	0.0257683	9.49e-06	0.05169	20.1215
family.Enterobacteriaceae.id.3469	rs504442	18	55145547	T	G	0.084159	0.0189479	5.17e-06	0.1392	19.7249
family.Enterobacteriaceae.id.3469	rs61973590	14	27718039	C	G	-0.0605392	0.0133696	8.54e-06	0.2942	20.5008
family.Enterobacteriaceae.id.3469	rs62210023	20	55340092	A	G	0.0606754	0.0130125	3.13e-06	0.3519	21.739
family.Enterobacteriaceae.id.3469	rs78143293	18	57672335	A	G	-0.0848521	0.0170415	1.2e-06	0.1441	24.7882
family.Enterobacteriaceae.id.3469	rs79757635	13	110840418	C	A	0.0758597	0.0171286	9.32e-06	0.161	19.6117
family.Enterobacteriaceae.id.3469	rs80319214	2	4015933	C	G	0.0990404	0.0215877	6.95e-06	0.1153	21.0446
family.Erysipelotrichaceae.id.2149	rs1074800	5	3002546	A	G	0.0492438	0.010887	6.15e-06	0.3986	20.4567
family.Erysipelotrichaceae.id.2149	rs10781552	10	133897233	C	T	-0.0552212	0.0116074	2.33e-06	0.3121	22.6304
family.Erysipelotrichaceae.id.2149	rs17530232	13	40385457	A	G	0.10305	0.0224648	2.79e-06	0.07654	21.0397
family.Erysipelotrichaceae.id.2149	rs1884466	1	64139196	C	T	-0.0475363	0.0106939	9.53e-06	0.4513	19.7576
family.Erysipelotrichaceae.id.2149	rs2300774	3	195793712	G	A	0.0524152	0.0106784	8.95e-07	0.4076	24.0911
family.Erysipelotrichaceae.id.2149	rs290833	1	97457427	T	G	-0.0497374	0.0111376	8.03e-06	0.3688	19.9402
family.Erysipelotrichaceae.id.2149	rs35161940	17	70327224	T	C	-0.0806041	0.0167641	1.85e-06	0.1272	23.1157
family.Erysipelotrichaceae.id.2149	rs4078432	14	48997206	C	T	-0.0608929	0.0133764	4.23e-06	0.1809	20.7209
family.Erysipelotrichaceae.id.2149	rs56970041	14	80357610	T	G	0.0724144	0.0164471	5.4e-06	0.1113	19.3832
family.Erysipelotrichaceae.id.2149	rs62504403	8	38803551	C	T	0.0681159	0.0127883	1.12e-07	0.2356	28.3673
family.Erysipelotrichaceae.id.2149	rs7234058	18	5830507	T	C	-0.0945759	0.0194091	9.12e-07	0.09742	23.741
family.Erysipelotrichaceae.id.2149	rs7826267	8	2954952	T	G	-0.0839071	0.0199131	9.28e-06	0.07455	17.753
family.Erysipelotrichaceae.id.2149	rs8003149	14	56156504	C	T	0.0538798	0.0116888	4.08e-06	0.2823	21.2454
family.FamilyXI.id.1936	rs10759623	9	115821485	C	T	-0.162115	0.032151	5.78e-07	0.1809	25.4086
family.FamilyXI.id.1936	rs11547158	7	148921732	A	G	-0.177599	0.0372795	2.7e-06	0.1203	22.6812
family.FamilyXI.id.1936	rs17379710	11	35334668	T	C	-0.116383	0.0252125	3.97e-06	0.4354	21.2949
family.FamilyXI.id.1936	rs2155352	11	95357209	A	G	-0.150538	0.0302319	6.63e-07	0.2286	24.7789
family.FamilyXI.id.1936	rs2156611	18	43345864	T	C	-0.112486	0.0251099	9.43e-06	0.492	20.0555
family.FamilyXI.id.1936	rs3733511	4	119955787	A	G	0.128253	0.0274718	3.39e-06	0.2942	21.7816
family.FamilyXI.id.1936	rs488164	1	239995451	T	G	0.117998	0.025516	4.8e-06	0.3837	21.3721
family.FamilyXI.id.1936	rs6025153	20	55348292	G	C	0.118619	0.0261969	7.07e-06	0.3738	20.4893
family.FamilyXI.id.1936	rs697771	16	54115200	A	G	-0.117677	0.0251491	3.19e-06	0.4324	21.8808
family.FamilyXI.id.1936	rs78222136	16	64956642	G	C	0.224835	0.0511672	8.41e-06	0.08052	19.2959
family.FamilyXIII.id.1957	rs10404377	19	16174657	C	A	-0.0503183	0.011165	6.99e-06	0.4225	20.3086
family.FamilyXIII.id.1957	rs118170811	10	102366896	A	G	0.151619	0.0317112	1.8e-06	0.03976	22.8556
family.FamilyXIII.id.1957	rs12643275	4	162211872	A	T	-0.0550907	0.0116474	2.42e-06	0.3499	22.369
family.FamilyXIII.id.1957	rs12904405	15	94105415	A	G	-0.0851896	0.0192688	7.67e-06	0.1024	19.5438
family.FamilyXIII.id.1957	rs1887048	1	65170838	G	A	0.0579979	0.0129602	9.65e-06	0.2237	20.0239
family.FamilyXIII.id.1957	rs1999289	21	19685992	A	T	-0.0637366	0.013927	2.54e-06	0.2505	20.9417
family.FamilyXIII.id.1957	rs3098182	15	50802980	G	T	0.0508511	0.011014	4.04e-06	0.4324	21.3136
family.FamilyXIII.id.1957	rs4293737	3	32373530	A	G	-0.112091	0.0271305	8.38e-06	0.2266	17.0636
family.FamilyXIII.id.1957	rs482905	1	166557202	G	T	0.0596528	0.012717	3.72e-06	0.2495	22.0008
family.FamilyXIII.id.1957	rs6501525	17	70218627	A	G	0.0561559	0.0115587	1.24e-06	0.3857	23.6003
family.FamilyXIII.id.1957	rs66753613	1	39212021	G	A	0.0651136	0.0144251	8.08e-06	0.2048	20.3728
family.FamilyXIII.id.1957	rs6797051	3	88995218	C	T	-0.0805984	0.0171364	4.89e-06	0.1173	22.1188
family.FamilyXIII.id.1957	rs7076829	10	7906746	T	A	-0.0516394	0.0112313	4.76e-06	0.4205	21.1373
family.FamilyXIII.id.1957	rs7514702	1	186914023	T	C	-0.0663236	0.0141626	3.92e-06	0.1769	21.9281
family.Lachnospiraceae.id.1987	rs10402491	19	13425799	C	T	0.0661701	0.014851	7.58e-06	0.1203	19.8503
family.Lachnospiraceae.id.1987	rs11139361	9	72179847	T	C	0.0494463	0.0110503	4.26e-06	0.3628	20.0202
family.Lachnospiraceae.id.1987	rs112040820	17	80469064	A	G	0.0549584	0.0117086	2.42e-06	0.2704	22.0298
family.Lachnospiraceae.id.1987	rs11755180	6	161957425	C	G	-0.049227	0.0104894	2.69e-06	0.4702	22.0221
family.Lachnospiraceae.id.1987	rs11841382	13	38004672	G	T	-0.0718128	0.017462	9.58e-06	0.07356	16.911
family.Lachnospiraceae.id.1987	rs11979110	7	130436459	T	C	-0.0500924	0.0105069	1.82e-06	0.4473	22.7274
family.Lachnospiraceae.id.1987	rs1205443	20	36876868	A	G	0.0501415	0.0112157	7.29e-06	0.336	19.9844
family.Lachnospiraceae.id.1987	rs12760724	1	214031969	A	C	-0.0484566	0.0107934	7.27e-06	0.3439	20.1531
family.Lachnospiraceae.id.1987	rs13005175	2	232469722	A	G	0.0993483	0.0218395	8.37e-06	0.08847	20.6911
family.Lachnospiraceae.id.1987	rs146660815	6	46664437	T	C	-0.215114	0.0476778	6.53e-06	0.05467	20.3467
family.Lachnospiraceae.id.1987	rs2159863	4	10245354	A	G	-0.0585831	0.0128742	3.7e-06	0.1978	20.7041
family.Lachnospiraceae.id.1987	rs2910921	5	32348593	T	C	0.160302	0.035832	8.42e-06	0.04473	20.008
family.Lachnospiraceae.id.1987	rs3127230	10	103392503	C	T	-0.0503537	0.0112201	6.2e-06	0.334	20.1384
family.Lachnospiraceae.id.1987	rs35524804	9	100113683	T	C	-0.0607481	0.0125216	2.45e-06	0.2674	23.5342
family.Lachnospiraceae.id.1987	rs7359994	19	29408858	T	C	-0.0503142	0.0112482	5.36e-06	0.332	20.0065
family.Lachnospiraceae.id.1987	rs79086868	9	133791605	T	C	0.0776723	0.0164472	3.01e-06	0.1093	22.2996
family.Lachnospiraceae.id.1987	rs959845	4	186906801	C	T	-0.0493666	0.0107801	5.17e-06	0.4453	20.9686
family.Lachnospiraceae.id.1987	rs9929145	16	76559184	G	A	-0.125721	0.0245233	2.84e-07	0.06163	26.2786
family.Lactobacillaceae.id.1836	rs11674854	2	28903275	C	T	-0.0830224	0.0175267	2.6e-06	0.4274	22.4315
family.Lactobacillaceae.id.1836	rs1530559	2	135755629	G	A	0.0772453	0.0176921	9.65e-06	0.4324	19.057
family.Lactobacillaceae.id.1836	rs1590596	13	23836941	C	G	-0.10381	0.0220135	3.9e-06	0.2087	22.2317
family.Lactobacillaceae.id.1836	rs16861661	1	18501459	G	A	-0.193287	0.0379293	2.7e-07	0.0497	25.9595
family.Lactobacillaceae.id.1836	rs328312	16	73890910	T	A	0.082529	0.0168225	8.69e-07	0.4473	24.0608
family.Lactobacillaceae.id.1836	rs6092149	20	54192992	A	T	-0.0825646	0.0170282	1.38e-06	0.4433	23.5031
family.Lactobacillaceae.id.1836	rs62314653	4	109896462	C	A	0.177082	0.0392269	6.59e-06	0.06262	20.3721
family.Lactobacillaceae.id.1836	rs74599091	1	179720669	A	G	0.191613	0.0425039	7.7e-06	0.03479	20.315
family.Lactobacillaceae.id.1836	rs768253	8	69010103	T	G	-0.0792344	0.0170604	3.61e-06	0.3907	21.5638
family.Lactobacillaceae.id.1836	rs77478751	3	173151665	A	G	-0.219178	0.0473566	5.96e-06	0.05368	21.409
family.Lactobacillaceae.id.1836	rs921925	19	6928017	A	C	0.0999419	0.0201687	5.77e-07	0.2624	24.5479
family.Lactobacillaceae.id.1836	rs9345899	6	67559323	A	G	-0.124042	0.0278946	9.45e-06	0.1312	19.768
family.Methanobacteriaceae.id.121	rs10202904	2	125440268	T	G	-0.121754	0.0235357	3.01e-07	0.4672	26.747
family.Methanobacteriaceae.id.121	rs10424197	19	46439321	G	A	-0.111274	0.0247517	9.28e-06	0.325	20.1997
family.Methanobacteriaceae.id.121	rs11018665	11	89349287	A	T	0.111465	0.0250516	6.52e-06	0.341	19.7868
family.Methanobacteriaceae.id.121	rs12825290	12	43701132	C	G	-0.216781	0.0493496	6.08e-06	0.06064	19.2841
family.Methanobacteriaceae.id.121	rs4257531	3	2086167	G	A	0.164498	0.0364959	7.44e-06	0.1143	20.303
family.Methanobacteriaceae.id.121	rs56131665	5	178160975	G	A	0.178661	0.039298	6.18e-06	0.09344	20.6574
family.Methanobacteriaceae.id.121	rs6508769	19	28827760	T	C	0.153519	0.0344519	8.23e-06	0.165	19.8444
family.Methanobacteriaceae.id.121	rs6776814	3	15053083	T	C	-0.199566	0.0411825	1.63e-06	0.08946	23.4688
family.Methanobacteriaceae.id.121	rs73068003	7	10773932	G	T	-0.15814	0.0351803	8.45e-06	0.1223	20.1953
family.Methanobacteriaceae.id.121	rs73457410	13	41956181	A	G	0.21534	0.0436695	1.41e-06	0.0666	24.3021
family.Methanobacteriaceae.id.121	rs75208022	12	21338861	C	T	-0.227245	0.048763	5.92e-06	0.07654	21.7038
family.Methanobacteriaceae.id.121	rs894996	4	104418307	C	A	0.216999	0.0449076	1.88e-06	0.07157	23.3364
family.Oxalobacteraceae.id.2966	rs111966731	15	93941937	T	C	0.204031	0.0445746	4.56e-06	0.07157	20.9421
family.Oxalobacteraceae.id.2966	rs11246212	11	610277	T	C	0.13607	0.0291797	4.51e-06	0.1252	21.7369
family.Oxalobacteraceae.id.2966	rs12002250	9	19682558	A	C	0.196145	0.044523	5.53e-06	0.05964	19.4
family.Oxalobacteraceae.id.2966	rs12509763	4	84254259	C	G	-0.16332	0.0360823	8.05e-06	0.1163	20.4795
family.Oxalobacteraceae.id.2966	rs1569853	6	38550301	T	C	-0.140043	0.0281704	7.45e-07	0.1382	24.7037
family.Oxalobacteraceae.id.2966	rs17138946	16	5984558	G	T	-0.189444	0.0430248	8.09e-06	0.04672	19.3794
family.Oxalobacteraceae.id.2966	rs36057338	4	189935314	G	T	0.181604	0.0398742	6.26e-06	0.07555	20.734
family.Oxalobacteraceae.id.2966	rs4428215	3	171947435	G	A	0.12561	0.0230053	4.88e-08	0.2604	29.8005
family.Oxalobacteraceae.id.2966	rs561239	12	18793583	A	G	0.105525	0.0236769	7.19e-06	0.2823	19.8558
family.Oxalobacteraceae.id.2966	rs6000536	22	37421469	C	T	-0.118383	0.0241355	7.39e-07	0.2107	24.049
family.Oxalobacteraceae.id.2966	rs62435498	7	1794263	C	A	0.181521	0.0400608	7.46e-06	0.06461	20.5227
family.Oxalobacteraceae.id.2966	rs736744	9	87514407	C	T	0.105642	0.0200648	1.49e-07	0.4155	27.7099
family.Oxalobacteraceae.id.2966	rs7993559	13	23443627	C	A	0.0921059	0.0201114	5.04e-06	0.4622	20.9661
family.Oxalobacteraceae.id.2966	rs80330081	4	67427392	A	C	-0.18756	0.0423688	6.64e-06	0.06561	19.5885
family.Oxalobacteraceae.id.2966	rs934049	2	16056779	G	A	0.109751	0.0238636	4.21e-06	0.2276	21.1433
family.Pasteurellaceae.id.3689	rs10840326	11	9951672	C	G	-0.0717634	0.0149229	1.44e-06	0.4433	23.1208
family.Pasteurellaceae.id.3689	rs10965428	9	22718481	C	A	-0.119902	0.0258219	4.29e-06	0.07952	21.5565
family.Pasteurellaceae.id.3689	rs111582866	16	48742489	G	A	-0.113957	0.0256403	7.07e-06	0.1014	19.7486
family.Pasteurellaceae.id.3689	rs12050685	15	73477482	A	G	-0.0670948	0.015239	9.19e-06	0.3598	19.3809
family.Pasteurellaceae.id.3689	rs12191680	6	129224488	C	G	0.102214	0.0197189	3.05e-07	0.165	26.8632
family.Pasteurellaceae.id.3689	rs16970009	17	32862601	A	G	0.187381	0.0429572	7.32e-06	0.04374	19.0194
family.Pasteurellaceae.id.3689	rs35510	12	115491973	A	G	0.122729	0.0264958	4.02e-06	0.07853	21.4507
family.Pasteurellaceae.id.3689	rs4822728	22	26891808	T	C	0.0685479	0.0149032	4.72e-06	0.4374	21.1512
family.Pasteurellaceae.id.3689	rs6092684	20	57274077	A	T	0.0684647	0.014674	3.44e-06	0.4235	21.7643
family.Pasteurellaceae.id.3689	rs62568866	9	6818307	T	A	-0.118018	0.0259206	7.23e-06	0.0994	20.7252
family.Pasteurellaceae.id.3689	rs6972479	7	116918060	A	G	-0.0781862	0.0175366	7.75e-06	0.2425	19.8733
family.Pasteurellaceae.id.3689	rs72756943	5	26531908	G	A	0.13988	0.0303029	3.35e-06	0.08549	21.3027
family.Pasteurellaceae.id.3689	rs73139353	3	97972214	A	C	-0.222573	0.0484634	8.71e-06	0.06461	21.0815
family.Pasteurellaceae.id.3689	rs731534	20	5412480	C	G	-0.0986502	0.0216316	9.46e-06	0.1362	20.7932
family.Pasteurellaceae.id.3689	rs76022354	10	94306385	C	T	0.24289	0.0500406	1.83e-06	0.0328	23.5471
family.Pasteurellaceae.id.3689	rs78909003	9	105650242	T	C	-0.241159	0.0498372	2.05e-06	0.0497	23.4025
family.Pasteurellaceae.id.3689	rs9382510	6	55448491	C	T	-0.0881865	0.0169965	2.48e-07	0.2455	26.915
family.Pasteurellaceae.id.3689	rs9895850	17	64535013	T	C	-0.176406	0.041017	9.08e-06	0.0497	18.4892
family.Pasteurellaceae.id.3689	rs9938097	16	84977389	T	C	-0.0710386	0.0158024	8.23e-06	0.3668	20.2045
family.Peptococcaceae.id.2024	rs117452796	9	9423378	A	G	-0.257982	0.0549569	3.15e-06	0.06759	22.0222
family.Peptococcaceae.id.2024	rs12144792	1	27418225	C	T	0.064399	0.0141246	5.82e-06	0.3588	20.7839
family.Peptococcaceae.id.2024	rs12634826	3	182984048	T	G	-0.0739885	0.0150931	1.01e-06	0.2952	24.0263
family.Peptococcaceae.id.2024	rs12992764	2	188895743	T	G	0.0684213	0.0141137	1.46e-06	0.4026	23.4973
family.Peptococcaceae.id.2024	rs150600492	10	129175962	A	C	0.135774	0.0289757	2.31e-06	0.06262	21.9521
family.Peptococcaceae.id.2024	rs35703006	8	28614217	G	T	0.0812655	0.0164355	4.95e-07	0.2157	24.4435
family.Peptococcaceae.id.2024	rs4990837	8	3580757	A	G	0.0910387	0.0185869	1.74e-06	0.174	23.9858
family.Peptococcaceae.id.2024	rs75430375	5	89252884	C	T	-0.147941	0.0317498	3.41e-06	0.06461	21.7065
family.Peptococcaceae.id.2024	rs75898026	13	113561082	A	G	-0.0821779	0.0173541	2.02e-06	0.1829	22.4192
family.Peptostreptococcaceae.id.2042	rs10805326	4	14324623	G	A	0.0566637	0.012276	4.03e-06	0.2783	21.3031
family.Peptostreptococcaceae.id.2042	rs117020988	7	46710977	C	T	0.182411	0.0372126	1.03e-06	0.06362	24.0212
family.Peptostreptococcaceae.id.2042	rs12377846	9	16786784	C	A	-0.252	0.0511627	7.26e-07	0.04871	24.2473
family.Peptostreptococcaceae.id.2042	rs12986312	19	17414138	T	G	0.0571818	0.0125947	5.77e-06	0.3221	20.6103
family.Peptostreptococcaceae.id.2042	rs1467258	17	38216487	G	A	0.072584	0.0162321	7.9e-06	0.167	19.9929
family.Peptostreptococcaceae.id.2042	rs1520207	3	151781175	C	T	0.0525658	0.0112476	3.17e-06	0.4374	21.839
family.Peptostreptococcaceae.id.2042	rs2644627	8	26726641	C	G	-0.0558506	0.011224	6.33e-07	0.4364	24.7574
family.Peptostreptococcaceae.id.2042	rs4692811	4	171180190	C	T	0.0642075	0.0126913	4.21e-07	0.2644	25.5922
family.Peptostreptococcaceae.id.2042	rs59865771	16	89246670	C	T	-0.0573764	0.0127192	7.69e-06	0.2813	20.3466
family.Peptostreptococcaceae.id.2042	rs59987323	22	37976422	C	T	-0.0537078	0.011443	2.7e-06	0.4274	22.0262
family.Peptostreptococcaceae.id.2042	rs61841503	10	17019559	G	A	0.0919658	0.0161331	9.8e-09	0.1372	32.4908
family.Peptostreptococcaceae.id.2042	rs6721459	2	67852836	A	G	0.0509823	0.0111975	5.08e-06	0.4394	20.7273
family.Peptostreptococcaceae.id.2042	rs75819860	18	65324280	T	A	0.126264	0.0268383	2.49e-06	0.07753	22.1296
family.Peptostreptococcaceae.id.2042	rs76982728	7	44312824	T	C	0.124203	0.0266923	3.24e-06	0.03877	21.6477
family.Peptostreptococcaceae.id.2042	rs77540684	10	14650535	T	G	0.106725	0.0245638	8.14e-06	0.05169	18.8747
family.Peptostreptococcaceae.id.2042	rs9573937	13	77351196	A	G	-0.0693637	0.0142907	1.71e-06	0.1769	23.556
family.Porphyromo-daceae.id.943	rs10119172	9	2233969	C	G	-0.0737324	0.014259	1.32e-07	0.1511	26.7357
family.Porphyromo-daceae.id.943	rs10762312	10	71571863	G	A	-0.052368	0.0118814	8.7e-06	0.2614	19.4243
family.Porphyromo-daceae.id.943	rs10858364	9	138076081	G	T	0.055316	0.012085	4.31e-06	0.2763	20.9489
family.Porphyromo-daceae.id.943	rs17065783	3	62035586	A	G	-0.059133	0.0122235	1.79e-06	0.2237	23.4002
family.Porphyromo-daceae.id.943	rs1980561	14	63386516	A	G	-0.0485289	0.0109284	8.95e-06	0.3857	19.717
family.Porphyromo-daceae.id.943	rs3111851	3	189854046	C	G	0.0581896	0.0121147	2.19e-06	0.2465	23.0683
family.Porphyromo-daceae.id.943	rs35233670	17	63750903	T	C	-0.0473576	0.010602	7.91e-06	0.4414	19.9507
family.Porphyromo-daceae.id.943	rs35961441	1	240929774	A	C	0.0915257	0.0207306	8.37e-06	0.07356	19.4899
family.Porphyromo-daceae.id.943	rs6953849	7	69251692	A	G	0.0718149	0.0150724	2.44e-06	0.1471	22.6994
family.Porphyromo-daceae.id.943	rs7330827	13	23531802	T	C	-0.103842	0.0237355	8.05e-06	0.07555	19.1375
family.Porphyromo-daceae.id.943	rs864093	4	149825977	A	C	-0.0527939	0.0117499	9.6e-06	0.2565	20.1859
family.Prevotellaceae.id.960	rs10131942	14	78643095	C	G	0.0701212	0.0158326	8.61e-06	0.164	19.6126
family.Prevotellaceae.id.960	rs12057990	1	99470269	C	T	0.0589878	0.0132268	8.97e-06	0.2406	19.8863
family.Prevotellaceae.id.960	rs12118202	1	210681370	T	C	-0.0751986	0.0147265	5.54e-07	0.1899	26.0712
family.Prevotellaceae.id.960	rs13069367	3	71801830	A	C	-0.0539768	0.0119687	7.39e-06	0.3549	20.3357
family.Prevotellaceae.id.960	rs148376875	3	170126707	T	G	0.084515	0.0179163	2.08e-06	0.1203	22.2489
family.Prevotellaceae.id.960	rs2206482	20	9771109	T	G	-0.0569105	0.0117486	1.3e-06	0.4423	23.4612
family.Prevotellaceae.id.960	rs2278540	3	32408916	G	A	0.0554249	0.0123265	8.44e-06	0.326	20.215
family.Prevotellaceae.id.960	rs34071565	11	119712522	T	A	-0.1567	0.0347882	5.6e-06	0.06759	20.2846
family.Prevotellaceae.id.960	rs34660375	5	180283881	A	G	-0.0805894	0.0178291	7.4e-06	0.1909	20.4284
family.Prevotellaceae.id.960	rs3758087	8	23714609	T	C	0.0564199	0.0124655	8.61e-06	0.2922	20.4827
family.Prevotellaceae.id.960	rs3860225	1	111161677	A	G	0.083936	0.0167936	5.5e-07	0.1382	24.9776
family.Prevotellaceae.id.960	rs4493272	2	118910912	T	C	-0.0604992	0.0118027	3.02e-07	0.4712	26.271
family.Prevotellaceae.id.960	rs4685827	3	4864877	T	C	-0.0679529	0.0145407	2.77e-06	0.2237	21.8366
family.Prevotellaceae.id.960	rs7252711	19	17460999	A	G	-0.0740876	0.0161926	5.57e-06	0.1272	20.9314
family.Prevotellaceae.id.960	rs7975087	12	21404832	C	A	-0.0601448	0.0135454	7.59e-06	0.2286	19.713
family.Prevotellaceae.id.960	rs912860	14	33706908	G	A	-0.229046	0.0483124	9.3e-07	0.02684	22.4636
family.Prevotellaceae.id.960	rs9586501	13	105075823	G	A	0.0592681	0.0127329	2.59e-06	0.3141	21.6634
family.Prevotellaceae.id.960	rs9958960	18	63018983	G	A	-0.0914807	0.0173611	1.06e-07	0.165	27.7614
family.Rhodospirillaceae.id.2717	rs1035406	5	119372737	G	A	-0.11354	0.0250863	5.84e-06	0.0994	20.4797
family.Rhodospirillaceae.id.2717	rs11591293	10	113419797	G	T	0.0743184	0.0158724	2.67e-06	0.4195	21.9182
family.Rhodospirillaceae.id.2717	rs12977163	19	28641647	G	C	0.0730951	0.0163491	7.63e-06	0.3678	19.984
family.Rhodospirillaceae.id.2717	rs13336560	16	88554243	C	T	-0.0701719	0.0158061	9.17e-06	0.4563	19.7045
family.Rhodospirillaceae.id.2717	rs1549633	5	27945645	A	C	0.0999312	0.0218634	4.7e-06	0.1561	20.8862
family.Rhodospirillaceae.id.2717	rs1923415	6	89268715	A	G	-0.0999238	0.0227326	9.64e-06	0.1372	19.3169
family.Rhodospirillaceae.id.2717	rs3754624	2	225633812	C	T	0.0971389	0.0200064	1.71e-06	0.162	23.5693
family.Rhodospirillaceae.id.2717	rs4278423	10	2670553	T	C	0.107529	0.0235725	3.12e-06	0.1064	20.8037
family.Rhodospirillaceae.id.2717	rs4822789	22	27173098	G	C	0.0734321	0.0160521	7.01e-06	0.3926	20.9221
family.Rhodospirillaceae.id.2717	rs55876211	3	84471266	C	T	-0.0911851	0.0196395	2.87e-06	0.172	21.5518
family.Rhodospirillaceae.id.2717	rs61933850	12	73139398	G	A	0.164808	0.0360647	7.23e-06	0.09046	20.877
family.Rhodospirillaceae.id.2717	rs6679026	1	78619512	T	C	0.111984	0.0251088	9.95e-06	0.1074	19.8864
family.Rhodospirillaceae.id.2717	rs7001029	8	131958403	C	T	0.117366	0.0261324	5.35e-06	0.09344	20.1658
family.Rhodospirillaceae.id.2717	rs72714493	1	92206218	A	G	0.0816858	0.0180791	7.35e-06	0.2157	20.4097
family.Rhodospirillaceae.id.2717	rs74354280	4	134192918	C	T	-0.0911896	0.0204907	6.67e-06	0.1531	19.8004
family.Rhodospirillaceae.id.2717	rs76784716	2	169033340	A	G	0.136049	0.0285767	1.49e-06	0.07157	22.6603
family.Rhodospirillaceae.id.2717	rs9813022	3	13726736	A	G	-0.0842444	0.0163583	2.53e-07	0.3022	26.5156
family.Rikenellaceae.id.967	rs10217435	9	86052655	C	T	-0.0883756	0.0197506	6.51e-06	0.08748	20.0195
family.Rikenellaceae.id.967	rs10832801	11	17589129	A	C	-0.0534763	0.0122666	7.5e-06	0.2674	19.003
family.Rikenellaceae.id.967	rs1939881	11	95304834	G	A	-0.105589	0.0206213	5.64e-07	0.05765	26.2157
family.Rikenellaceae.id.967	rs2447496	8	99188924	G	A	-0.0549203	0.0121904	6.09e-06	0.2833	20.2944
family.Rikenellaceae.id.967	rs2833282	21	32496710	G	A	0.0711137	0.0156966	4.31e-06	0.1282	20.5232
family.Rikenellaceae.id.967	rs35909684	8	144441740	A	C	-0.0850181	0.0191539	7.1e-06	0.07753	19.6997
family.Rikenellaceae.id.967	rs36021379	21	28515912	A	G	-0.0656005	0.0144903	7.2e-06	0.1342	20.4932
family.Rikenellaceae.id.967	rs4264350	15	71658642	T	C	-0.0526393	0.0108555	1.35e-06	0.3936	23.5111
family.Rikenellaceae.id.967	rs4783173	16	85396629	C	G	0.0481514	0.0110006	7.06e-06	0.4483	19.1574
family.Rikenellaceae.id.967	rs59663348	18	4069710	G	A	0.0570915	0.0125048	6.12e-06	0.1948	20.8422
family.Rikenellaceae.id.967	rs62532512	9	14158854	C	A	-0.0504257	0.0107399	2.76e-06	0.4831	22.042
family.Rikenellaceae.id.967	rs67281112	7	135778919	G	C	0.0635814	0.0137451	3.63e-06	0.2167	21.395
family.Rikenellaceae.id.967	rs6744030	2	174257127	C	T	0.0696747	0.0157103	9.32e-06	0.1382	19.6667
family.Rikenellaceae.id.967	rs67705352	1	19790706	T	G	-0.0549688	0.0110534	6.58e-07	0.3738	24.7282
family.Rikenellaceae.id.967	rs6837275	4	187842232	A	G	0.0570355	0.011887	1.45e-06	0.2535	23.0195
family.Rikenellaceae.id.967	rs7242694	18	10338470	C	T	-0.0618674	0.0134882	5.81e-06	0.1809	21.036
family.Rikenellaceae.id.967	rs74474130	14	90270821	T	G	0.137747	0.0295688	3.61e-06	0.06561	21.6981
family.Rikenellaceae.id.967	rs77885767	14	21548634	C	T	-0.156209	0.0336482	2.85e-06	0.04771	21.5471
family.Rikenellaceae.id.967	rs9389714	6	100244667	C	T	-0.0636841	0.0143416	8.79e-06	0.1789	19.7161
family.Rikenellaceae.id.967	rs9578457	13	22867356	G	A	-0.141478	0.0315848	3.99e-06	0.05666	20.0601
family.Rikenellaceae.id.967	rs9603208	13	38044689	G	T	0.0821173	0.0159596	1.92e-07	0.1034	26.4715
family.Ruminococcaceae.id.2050	rs10093275	8	69732887	C	T	0.0534595	0.011677	5.35e-06	0.2823	20.9576
family.Ruminococcaceae.id.2050	rs10166469	2	29829167	T	C	-0.053336	0.0120209	8.52e-06	0.2763	19.6843
family.Ruminococcaceae.id.2050	rs1158100	8	4555684	A	G	-0.0490539	0.0109865	8.61e-06	0.3549	19.9335
family.Ruminococcaceae.id.2050	rs1612733	1	107661606	T	C	0.108708	0.0238006	4.22e-06	0.05964	20.8589
family.Ruminococcaceae.id.2050	rs17376049	1	61425267	T	C	0.0848534	0.0172114	7.3e-07	0.1083	24.303
family.Ruminococcaceae.id.2050	rs2113833	2	218216801	T	C	0.169146	0.0355009	1.14e-06	0.04175	22.69
family.Ruminococcaceae.id.2050	rs2426816	20	58278102	T	A	-0.0480152	0.0106011	6.04e-06	0.497	20.5118
family.Ruminococcaceae.id.2050	rs3009418	1	147744468	C	A	0.0927607	0.0210123	8.69e-06	0.07853	19.4862
family.Ruminococcaceae.id.2050	rs499272	11	116485496	G	C	0.0706431	0.016046	9.29e-06	0.1362	19.3802
family.Ruminococcaceae.id.2050	rs55793120	12	47384118	T	C	0.13822	0.0266152	1.44e-07	0.0507	26.9658
family.Ruminococcaceae.id.2050	rs56199908	9	2801371	T	C	-0.199327	0.0410444	1.66e-06	0.05368	23.5759
family.Ruminococcaceae.id.2050	rs76724913	1	24473669	T	G	0.0901053	0.0203104	9.6e-06	0.07654	19.6794
family.Streptococcaceae.id.1850	rs10028567	4	53657577	C	T	-0.0934027	0.0190343	3.72e-06	0.08151	24.0763
family.Streptococcaceae.id.1850	rs11110281	12	100584014	T	C	-0.130554	0.0225943	1.4e-08	0.06759	33.3831
family.Streptococcaceae.id.1850	rs16950051	12	120729505	A	G	0.107008	0.0236973	5.34e-06	0.05865	20.3878
family.Streptococcaceae.id.1850	rs2370083	14	97526750	G	T	-0.0842751	0.0184509	4.26e-06	0.08847	20.8597
family.Streptococcaceae.id.1850	rs2952251	8	10143164	A	G	-0.0639298	0.0126525	3.72e-07	0.2525	25.5272
family.Streptococcaceae.id.1850	rs35344081	16	991253	G	A	0.0609349	0.0129703	2.64e-06	0.2406	22.0688
family.Streptococcaceae.id.1850	rs395407	5	169689604	G	C	-0.0826855	0.0172536	1.33e-06	0.1421	22.9639
family.Streptococcaceae.id.1850	rs4968759	17	61298020	A	G	-0.0544035	0.0111271	8.92e-07	0.4264	23.9021
family.Streptococcaceae.id.1850	rs57646748	4	37452858	G	A	-0.088021	0.019876	7.88e-06	0.06759	19.6093
family.Streptococcaceae.id.1850	rs6563952	16	73391982	G	C	0.0801931	0.0178576	8.71e-06	0.09245	20.164
family.Streptococcaceae.id.1850	rs6806351	3	132058723	T	C	-0.0619209	0.0135744	6.94e-06	0.2087	20.8056
family.Streptococcaceae.id.1850	rs72739637	15	41663393	A	G	0.0927983	0.0192021	1.82e-06	0.1064	23.3521
family.Streptococcaceae.id.1850	rs76717940	3	94153993	T	A	0.150606	0.0334079	3.09e-06	0.06064	20.3175
family.Streptococcaceae.id.1850	rs77968078	1	240441766	G	A	-0.0993013	0.0224788	7.93e-06	0.05666	19.5123
family.Streptococcaceae.id.1850	rs7916711	10	28588269	A	G	0.0959639	0.021545	6.33e-06	0.06461	19.8365
family.Streptococcaceae.id.1850	rs957755	7	46778653	T	G	-0.0642449	0.0142702	7.42e-06	0.1909	20.2658
family.Streptococcaceae.id.1850	rs9903102	17	80576624	C	A	-0.0693015	0.0154096	4.92e-06	0.164	20.2232
family.Veillonellaceae.id.2172	rs111810795	14	102897930	C	T	-0.0867108	0.0180573	1.73e-06	0.1074	23.056
family.Veillonellaceae.id.2172	rs114889439	13	61597625	A	G	-0.253809	0.0539169	6.19e-06	0.05268	22.1462
family.Veillonellaceae.id.2172	rs11700976	21	35576123	C	A	0.0503337	0.0113763	9.25e-06	0.4503	19.5731
family.Veillonellaceae.id.2172	rs12186441	5	132646303	G	A	0.208096	0.0453999	4.53e-06	0.03678	21.0015
family.Veillonellaceae.id.2172	rs12668619	7	21637810	A	G	0.055301	0.0117654	2.57e-06	0.3549	22.0902
family.Veillonellaceae.id.2172	rs12741784	1	50088819	C	T	-0.0621452	0.0119266	1.28e-07	0.336	27.1473
family.Veillonellaceae.id.2172	rs1442060	4	46366067	G	A	-0.0514024	0.0112125	4.51e-06	0.494	21.0141
family.Veillonellaceae.id.2172	rs1447205	8	41231597	G	C	-0.0520689	0.0115656	7.35e-06	0.3618	20.266
family.Veillonellaceae.id.2172	rs1693340	18	30208691	T	C	0.0818934	0.018245	9.25e-06	0.1262	20.1443
family.Veillonellaceae.id.2172	rs2175069	4	23317124	A	G	-0.0526752	0.0114886	4.64e-06	0.3857	21.0194
family.Veillonellaceae.id.2172	rs2561116	5	38348199	T	G	-0.083617	0.0187159	7.89e-06	0.1133	19.9578
family.Veillonellaceae.id.2172	rs2585520	13	78785141	G	T	-0.0904972	0.0200428	5.27e-06	0.0825	20.3844
family.Veillonellaceae.id.2172	rs4263802	8	138319508	G	A	0.050942	0.0114921	7.45e-06	0.3837	19.647
family.Veillonellaceae.id.2172	rs4461038	15	78546996	A	G	-0.0554965	0.0119467	3.73e-06	0.3062	21.5764
family.Veillonellaceae.id.2172	rs4797169	18	462180	T	C	0.0587799	0.0128297	4.49e-06	0.2505	20.9881
family.Veillonellaceae.id.2172	rs61264131	6	139188534	A	C	0.202367	0.0464388	6.75e-06	0.0497	18.9773
family.Veillonellaceae.id.2172	rs6692542	1	244391618	A	G	0.0534397	0.0118254	8.68e-06	0.3728	20.4195
family.Veillonellaceae.id.2172	rs6909981	6	75534152	C	T	-0.0638697	0.0141765	5.48e-06	0.2018	20.2953
family.Veillonellaceae.id.2172	rs75768969	13	101617913	C	G	-0.0703773	0.0156855	7.19e-06	0.161	20.1287
family.Veillonellaceae.id.2172	rs79535861	13	38326692	A	C	0.100666	0.0207016	1.58e-06	0.08847	23.643
family.Veillonellaceae.id.2172	rs9345168	6	92380922	C	A	0.0509102	0.0113253	8.49e-06	0.4662	20.2049
family.Verrucomicrobiaceae.id.4036	rs11184341	1	105422565	G	C	0.0655301	0.014223	4.14e-06	0.2783	21.2238
family.Verrucomicrobiaceae.id.4036	rs111862613	12	130309670	T	C	0.0907065	0.0196746	3.73e-06	0.166	21.2515
family.Verrucomicrobiaceae.id.4036	rs117107102	18	49473635	A	G	0.204683	0.0431573	2.92e-06	0.04473	22.4844
family.Verrucomicrobiaceae.id.4036	rs11729256	4	95027272	T	C	0.0749798	0.0150177	6.73e-07	0.2386	24.9235
family.Verrucomicrobiaceae.id.4036	rs12908520	15	97570657	G	A	0.0619104	0.0130946	2.15e-06	0.4563	22.3496
family.Verrucomicrobiaceae.id.4036	rs2602429	16	81063149	C	T	0.0745516	0.0156195	2.7e-06	0.2217	22.7775
family.Verrucomicrobiaceae.id.4036	rs4242783	10	5064327	G	A	0.0687992	0.0147694	2.75e-06	0.2873	21.6955
family.Verrucomicrobiaceae.id.4036	rs4936098	11	130280667	A	G	0.0648691	0.0135928	1.13e-06	0.34	22.7711
family.Verrucomicrobiaceae.id.4036	rs61779207	1	41074472	G	A	-0.0758811	0.0167762	6.63e-06	0.1779	20.4553
family.Verrucomicrobiaceae.id.4036	rs74542928	4	100544188	T	C	0.112124	0.0236422	1.65e-06	0.07853	22.4877
family.Verrucomicrobiaceae.id.4036	rs9349825	6	56341481	A	G	-0.0704354	0.0147128	2.51e-06	0.2793	22.9149
family.Verrucomicrobiaceae.id.4036	rs941682	20	31867840	G	A	-0.0631526	0.0143767	9.58e-06	0.3111	19.2925
family.Victivallaceae.id.2255	rs11671100	19	711637	A	C	-0.160034	0.0349472	4.08e-06	0.2008	20.9575
family.Victivallaceae.id.2255	rs11764871	7	146808977	G	T	0.127099	0.025656	7.49e-07	0.2505	24.5293
family.Victivallaceae.id.2255	rs2546105	5	94692439	A	T	0.126643	0.0257111	1.03e-06	0.2455	24.2496
family.Victivallaceae.id.2255	rs2944282	7	57589803	T	C	-0.124197	0.0257026	1.57e-06	0.3002	23.3358
family.Victivallaceae.id.2255	rs34962571	12	131103256	A	C	-0.186945	0.0418412	6.25e-06	0.0825	19.9505
family.Victivallaceae.id.2255	rs4396289	11	9316730	C	T	-0.152918	0.0288525	1.54e-07	0.16	28.0753
family.Victivallaceae.id.2255	rs61702987	2	31211657	T	C	0.145501	0.0300007	3.08e-06	0.175	23.5097
family.Victivallaceae.id.2255	rs62570196	9	111086170	C	T	-0.246101	0.0483077	2.7e-07	0.06859	25.9367
family.Victivallaceae.id.2255	rs6545794	2	60484909	A	G	-0.197786	0.0410495	5.97e-07	0.08847	23.2034
family.Victivallaceae.id.2255	rs67832247	2	2649472	C	T	-0.123489	0.0266695	3.24e-06	0.2694	21.4281
family.Victivallaceae.id.2255	rs7077363	10	95286954	G	A	0.148942	0.0318366	2.83e-06	0.164	21.8756
family.Victivallaceae.id.2255	rs7314815	12	102525047	G	A	0.101088	0.0225594	6.4e-06	0.497	20.0688
family.Victivallaceae.id.2255	rs7627405	3	9968555	C	T	-0.134158	0.0301427	8.19e-06	0.167	19.7981
family.Victivallaceae.id.2255	rs7860510	9	94128796	G	C	0.164855	0.0375128	9.6e-06	0.09742	19.303
genus.Actinomyces.id.423	rs10787984	10	121356829	G	C	0.094316	0.0213513	9.62e-06	0.1759	19.5077
genus.Actinomyces.id.423	rs2715439	15	99492313	C	T	0.0746684	0.0164822	6.27e-06	0.4543	20.5177
genus.Actinomyces.id.423	rs34583783	6	67207371	G	T	0.126596	0.0268461	4.49e-06	0.1024	22.2311
genus.Actinomyces.id.423	rs35011108	6	133007480	A	G	0.232634	0.0512044	6.34e-06	0.06362	20.6293
genus.Actinomyces.id.423	rs4073240	6	169224781	G	A	0.0749687	0.0167368	7.94e-06	0.3827	20.0585
genus.Actinomyces.id.423	rs4146653	10	4782841	G	A	0.0985224	0.0214182	4.5e-06	0.1968	21.1537
genus.Actinomyces.id.423	rs71315246	3	101352439	A	G	-0.0969809	0.021925	9.83e-06	0.1431	19.5603
genus.Actinomyces.id.423	rs7915461	10	127532121	T	C	0.18776	0.0401636	5.92e-06	0.05765	21.8462
genus.Adlercreutzia.id.812	rs1046175	10	135204950	C	G	0.112758	0.0255994	6.36e-06	0.1262	19.3966
genus.Adlercreutzia.id.812	rs11604400	11	98386085	C	T	-0.102524	0.0234834	9.74e-06	0.1153	19.0557
genus.Adlercreutzia.id.812	rs12522517	5	31991834	A	T	-0.104884	0.0234695	4.41e-06	0.1272	19.9668
genus.Adlercreutzia.id.812	rs13231526	7	48844151	C	A	0.143237	0.0311654	4.81e-06	0.06362	21.1182
genus.Adlercreutzia.id.812	rs2147798	1	201061818	C	G	0.0922959	0.0192121	1.4e-06	0.1958	23.0732
genus.Adlercreutzia.id.812	rs2717140	18	75009770	C	T	-0.119225	0.0251081	2.05e-06	0.1113	22.5425
genus.Adlercreutzia.id.812	rs55719207	3	105355971	G	A	-0.0699243	0.0158036	9.61e-06	0.4175	19.5721
genus.Adlercreutzia.id.812	rs6664405	1	69444163	T	C	-0.0953084	0.0210752	5.23e-06	0.1441	20.4462
genus.Adlercreutzia.id.812	rs7680684	4	171281359	C	T	-0.083381	0.0168901	9.77e-07	0.325	24.3649
genus.Adlercreutzia.id.812	rs80078995	5	94059857	A	T	-0.11324	0.0232586	1.57e-06	0.1342	23.6987
genus.Adlercreutzia.id.812	rs9490822	6	123909083	C	T	-0.0734512	0.0155789	2.54e-06	0.4473	22.2238
genus.Adlercreutzia.id.812	rs9915817	17	48864179	T	C	0.0749219	0.016833	8.22e-06	0.329	19.8056
genus.A-erofilum.id.2053	rs10794359	11	1051715	T	C	-0.0953524	0.02006	2.23e-06	0.4871	22.5854
genus.A-erofilum.id.2053	rs1563175	2	3838940	A	C	0.0923834	0.0202157	5.54e-06	0.4443	20.8755
genus.A-erofilum.id.2053	rs17012738	2	76698142	T	G	0.0903417	0.0200239	7.24e-06	0.4076	20.3472
genus.A-erofilum.id.2053	rs17096874	14	30991358	C	T	-0.126337	0.0268919	2.86e-06	0.1809	22.062
genus.A-erofilum.id.2053	rs17105491	10	125294406	G	C	-0.193107	0.0411187	1.57e-06	0.05964	22.0466
genus.A-erofilum.id.2053	rs356049	17	6450532	G	A	0.132603	0.0289802	6.56e-06	0.1859	20.9281
genus.A-erofilum.id.2053	rs4244069	12	67167461	G	A	-0.146775	0.0326594	9.81e-06	0.1133	20.1888
genus.A-erofilum.id.2053	rs4506496	1	247145690	G	A	0.10309	0.0212861	1.49e-06	0.337	23.4457
genus.A-erofilum.id.2053	rs712981	3	129686434	A	C	0.10076	0.0202902	6.83e-07	0.4185	24.6505
genus.A-erofilum.id.2053	rs79598899	2	191139151	C	T	0.182586	0.0357284	3.75e-07	0.0825	26.1049
genus.A-erofilum.id.2053	rs816292	12	117811409	T	C	-0.113003	0.02204	2.64e-07	0.2425	26.2772
genus.A-erofilum.id.2053	rs9299345	9	104339812	T	C	-0.1364	0.0302372	8.04e-06	0.1173	20.341
genus.A-erostipes.id.1991	rs10502061	11	105615253	A	G	0.0835752	0.0192017	7.94e-06	0.09443	18.942
genus.A-erostipes.id.1991	rs13376554	1	67595108	A	T	0.197389	0.0458642	7.72e-06	0.03082	18.5105
genus.A-erostipes.id.1991	rs2014785	3	171100102	T	C	0.0515687	0.0112199	4.68e-06	0.3887	21.1224
genus.A-erostipes.id.1991	rs2396460	2	228018671	T	C	-0.0512653	0.0109555	2.91e-06	0.4394	21.8941
genus.A-erostipes.id.1991	rs2804244	10	117383184	A	G	-0.053089	0.0110983	2.04e-06	0.4553	22.8795
genus.A-erostipes.id.1991	rs3900776	9	13525082	G	A	-0.110013	0.0236302	2.75e-06	0.07058	21.6719
genus.A-erostipes.id.1991	rs60983350	17	2850737	G	A	-0.0539901	0.0116575	4.42e-06	0.4354	21.4468
genus.A-erostipes.id.1991	rs62157625	2	142774333	T	C	0.088573	0.0185548	1.45e-06	0.1133	22.7842
genus.A-erostipes.id.1991	rs62215703	21	25873624	G	A	0.0644965	0.0136702	1.98e-06	0.2197	22.2571
genus.A-erostipes.id.1991	rs6474958	9	1582701	A	G	-0.0500065	0.0112001	6.74e-06	0.4026	19.9324
genus.A-erostipes.id.1991	rs6726833	2	39351569	C	A	-0.0877497	0.0189408	3.32e-06	0.09443	21.4606
genus.A-erostipes.id.1991	rs6854026	4	169690814	T	C	-0.0508482	0.0109075	3.2e-06	0.4881	21.7294
genus.A-erostipes.id.1991	rs7193624	16	77574020	C	T	0.0750642	0.0150723	5.35e-07	0.1491	24.8001
genus.A-erostipes.id.1991	rs7823228	8	128397494	G	C	-0.0621085	0.0136614	5.84e-06	0.2157	20.6661
genus.A-erostipes.id.1991	rs78735375	19	1497547	A	C	-0.137429	0.0305304	5.33e-06	0.05268	20.2584
genus.A-erotruncus.id.2054	rs10150232	14	30418008	A	G	0.0567088	0.0124877	6.68e-06	0.2535	20.6197
genus.A-erotruncus.id.2054	rs11018566	11	89040226	A	G	-0.156465	0.0366032	6.14e-06	0.05169	18.2666
genus.A-erotruncus.id.2054	rs115414803	4	88163243	A	C	-0.144356	0.0317524	6.83e-06	0.05865	20.6644
genus.A-erotruncus.id.2054	rs12056802	8	74713100	C	G	0.0774194	0.0177178	6.13e-06	0.0825	19.0909
genus.A-erotruncus.id.2054	rs1272208	9	78630894	G	T	-0.0611743	0.0129831	4.28e-06	0.2803	22.1988
genus.A-erotruncus.id.2054	rs1431492	3	150855371	C	T	-0.0654996	0.0146188	7.36e-06	0.1829	20.0725
genus.A-erotruncus.id.2054	rs17734739	2	211663702	T	C	0.0660052	0.014908	7.43e-06	0.1899	19.6002
genus.A-erotruncus.id.2054	rs2704155	11	54908652	T	A	-0.106235	0.0234815	5.42e-06	0.03479	20.465
genus.A-erotruncus.id.2054	rs34449434	12	76523655	A	C	-0.0497004	0.0113402	9.85e-06	0.4563	19.2054
genus.A-erotruncus.id.2054	rs4669806	2	12200752	G	T	0.0576389	0.0122994	2.42e-06	0.2495	21.9589
genus.A-erotruncus.id.2054	rs6494922	15	33459867	A	G	0.0903106	0.0202257	6.62e-06	0.07256	19.9351
genus.A-erotruncus.id.2054	rs6563550	13	38058413	T	C	0.0877135	0.0176745	2.35e-07	0.07853	24.6256
genus.A-erotruncus.id.2054	rs7155595	14	77502546	C	A	0.0539336	0.0118903	7.55e-06	0.3091	20.5722
genus.A-erotruncus.id.2054	rs7675045	4	172808992	A	T	-0.0497815	0.0110573	6.92e-06	0.4722	20.2667
genus.A-erotruncus.id.2054	rs8005030	14	30607199	C	T	0.0554447	0.0117854	2.28e-06	0.3022	22.1297
genus.A-erotruncus.id.2054	rs9347879	6	165015261	T	C	0.050618	0.011049	4.22e-06	0.4602	20.9851
genus.Akkermansia.id.4037	rs11184341	1	105422565	G	C	0.0655855	0.0142236	4.06e-06	0.2783	21.2579
genus.Akkermansia.id.4037	rs111862613	12	130309670	T	C	0.0911199	0.0196748	3.39e-06	0.166	21.4452
genus.Akkermansia.id.4037	rs117107102	18	49473635	A	G	0.204406	0.0431629	3.01e-06	0.04473	22.4178
genus.Akkermansia.id.4037	rs11729256	4	95027272	T	C	0.0750473	0.0150184	6.58e-07	0.2386	24.966
genus.Akkermansia.id.4037	rs12908520	15	97570657	G	A	0.061772	0.0130954	2.26e-06	0.4563	22.2471
genus.Akkermansia.id.4037	rs2602429	16	81063149	C	T	0.0745352	0.0156201	2.72e-06	0.2217	22.7656
genus.Akkermansia.id.4037	rs4242783	10	5064327	G	A	0.0685454	0.0147701	3e-06	0.2873	21.5336
genus.Akkermansia.id.4037	rs4936098	11	130280667	A	G	0.0649225	0.0135934	1.1e-06	0.34	22.8067
genus.Akkermansia.id.4037	rs61779207	1	41074472	G	A	-0.0760539	0.0167769	6.32e-06	0.1779	20.5468
genus.Akkermansia.id.4037	rs74542928	4	100544188	T	C	0.112623	0.0236434	1.48e-06	0.07853	22.6858
genus.Akkermansia.id.4037	rs9349825	6	56341481	A	G	-0.0703407	0.0147133	2.6e-06	0.2793	22.8518
genus.Akkermansia.id.4037	rs941682	20	31867840	G	A	-0.0632957	0.0143777	9.17e-06	0.3111	19.3775
genus.Alistipes.id.968	rs1107244	13	38057357	G	A	0.0758558	0.0171182	3.59e-06	0.07853	19.6341
genus.Alistipes.id.968	rs11769002	7	62443498	G	A	-0.0528793	0.0109389	1.45e-06	0.4006	23.3657
genus.Alistipes.id.968	rs11958296	5	177755179	A	G	-0.0981222	0.0218272	9.3e-06	0.07058	20.2062
genus.Alistipes.id.968	rs12990744	2	178000949	C	T	-0.0776618	0.0172986	8.21e-06	0.1233	20.1531
genus.Alistipes.id.968	rs1689282	9	14080129	A	C	-0.0520061	0.0113942	5.28e-06	0.34	20.8301
genus.Alistipes.id.968	rs2290844	10	127787142	C	T	0.0813969	0.0191632	9.1e-06	0.1133	18.0398
genus.Alistipes.id.968	rs2450745	8	144428720	A	C	-0.080524	0.0184702	7.12e-06	0.0825	19.0046
genus.Alistipes.id.968	rs2875322	11	130887552	T	C	-0.0580945	0.0131432	8.78e-06	0.2068	19.5351
genus.Alistipes.id.968	rs34417064	17	52776479	A	G	-0.048202	0.0106868	7.01e-06	0.4881	20.3414
genus.Alistipes.id.968	rs4810359	20	41191335	A	G	-0.0652428	0.0146155	7.5e-06	0.1471	19.9244
genus.Alistipes.id.968	rs62576416	9	112120264	T	C	0.0492647	0.0109733	7.5e-06	0.3976	20.1534
genus.Alistipes.id.968	rs67281112	7	135778919	G	C	0.0634575	0.0137846	3.92e-06	0.2167	21.1898
genus.Alistipes.id.968	rs67705352	1	19790706	T	G	-0.0532404	0.0110864	1.65e-06	0.3738	23.0596
genus.Alistipes.id.968	rs7129639	11	17511427	C	A	-0.0524955	0.0109584	1.78e-06	0.4016	22.9458
genus.Alistipes.id.968	rs8130320	21	40580258	A	G	-0.049002	0.010717	4.84e-06	0.4821	20.904
genus.Allisonella.id.2174	rs1901739	5	114286707	T	G	0.115769	0.0248626	3.59e-06	0.495	21.6679
genus.Allisonella.id.2174	rs35110698	12	28018998	T	C	-0.146322	0.0320852	5.72e-06	0.1491	20.7845
genus.Allisonella.id.2174	rs35778461	9	100150556	C	T	0.146679	0.0297186	1.21e-06	0.1918	24.3449
genus.Allisonella.id.2174	rs594561	11	88632972	C	T	0.112231	0.0251681	9.41e-06	0.4414	19.8725
genus.Allisonella.id.2174	rs602075	9	79110160	A	G	0.168974	0.0296976	3.57e-08	0.2306	32.3541
genus.Allisonella.id.2174	rs6742198	2	33607071	G	A	0.149152	0.0316484	3.35e-06	0.1958	22.1963
genus.Allisonella.id.2174	rs685403	18	75370866	G	C	-0.175203	0.0404474	4.88e-06	0.1083	18.7513
genus.Allisonella.id.2174	rs76904847	7	137968010	G	A	0.148523	0.0334857	6.09e-06	0.1899	19.6607
genus.Allisonella.id.2174	rs7898615	10	122413451	T	G	0.167966	0.0373586	8.87e-06	0.1153	20.2019
genus.Alloprevotella.id.961	rs12675596	8	69994816	G	T	0.145669	0.0290678	9.64e-07	0.2445	25.0969
genus.Alloprevotella.id.961	rs17380632	3	79794395	A	T	0.125564	0.0280409	9.27e-06	0.3032	20.0381
genus.Alloprevotella.id.961	rs2154444	21	36053643	T	G	0.138234	0.0308961	8.37e-06	0.2227	20.0049
genus.Alloprevotella.id.961	rs34619204	21	40993008	G	A	-0.156037	0.0344392	8.84e-06	0.1998	20.5144
genus.Alloprevotella.id.961	rs4364940	1	234126516	A	G	0.126418	0.0282207	8.58e-06	0.2793	20.0535
genus.Alloprevotella.id.961	rs4680035	3	152805600	A	G	-0.119599	0.0259446	4.99e-06	0.4543	21.2361
genus.Alloprevotella.id.961	rs58212166	4	189076705	A	G	-0.161506	0.0359102	7.94e-06	0.1332	20.2139
genus.Bacteroides.id.918	rs11585893	1	10644351	A	G	-0.0740746	0.0147633	1.8e-06	0.1481	25.1722
genus.Bacteroides.id.918	rs13207588	6	41519430	A	G	-0.059205	0.0131195	7.49e-06	0.2326	20.3627
genus.Bacteroides.id.918	rs1340391	1	102960989	T	C	-0.0592004	0.0132244	6.73e-06	0.1918	20.0377
genus.Bacteroides.id.918	rs17619981	19	24342250	T	G	0.0880978	0.0187002	2.69e-06	0.06561	22.1913
genus.Bacteroides.id.918	rs2023437	14	22045949	T	C	-0.0782324	0.0167634	5.02e-06	0.1243	21.7771
genus.Bacteroides.id.918	rs2366421	3	62019400	T	A	-0.0528153	0.0117124	7.65e-06	0.2336	20.3319
genus.Bacteroides.id.918	rs28757219	6	29143451	T	A	0.0818398	0.0170319	1.29e-06	0.1521	23.0859
genus.Bacteroides.id.918	rs495004	9	112855426	C	G	-0.0607475	0.0129865	3.42e-06	0.2097	21.8787
genus.Bacteroides.id.918	rs66474973	20	58605432	G	T	0.0812515	0.0164479	6.81e-07	0.1153	24.4001
genus.Bacteroides.id.918	rs66710942	3	77215327	C	T	0.0488038	0.0107412	5.86e-06	0.4155	20.642
genus.Bacteroides.id.918	rs6795673	3	10593224	C	T	0.0538565	0.0105251	3.38e-07	0.4115	26.1803
genus.Bacteroides.id.918	rs9507307	13	24910476	C	T	0.0604456	0.0129128	2.13e-06	0.1899	21.91
genus.Barnesiella.id.944	rs11155559	6	148601905	T	C	0.0956023	0.0212961	8.92e-06	0.09543	20.1499
genus.Barnesiella.id.944	rs113258194	2	180020849	A	G	0.098992	0.0214121	7.31e-06	0.1024	21.3708
genus.Barnesiella.id.944	rs12909713	15	87145913	C	T	-0.0550716	0.0120039	4.95e-06	0.4692	21.045
genus.Barnesiella.id.944	rs13242616	7	122021518	T	C	-0.0583747	0.0123176	2.29e-06	0.3698	22.4562
genus.Barnesiella.id.944	rs199035	6	23435415	G	A	0.0559495	0.0119716	3e-06	0.4911	21.8388
genus.Barnesiella.id.944	rs2057922	7	10076378	G	C	0.0915241	0.0194623	3.83e-06	0.1064	22.1117
genus.Barnesiella.id.944	rs2276875	4	5730954	A	G	-0.0697176	0.0139537	4.65e-07	0.2545	24.9599
genus.Barnesiella.id.944	rs2428166	6	110831148	G	A	-0.165859	0.0337309	8.51e-07	0.04871	24.172
genus.Barnesiella.id.944	rs28418786	8	25834694	C	G	-0.0791324	0.0174957	6.48e-06	0.1561	20.4542
genus.Barnesiella.id.944	rs28479800	1	206216607	A	T	-0.09152	0.0210002	7.93e-06	0.09742	18.9895
genus.Barnesiella.id.944	rs35177866	3	181589155	A	G	0.0917125	0.0190133	2.95e-06	0.1243	23.2635
genus.Barnesiella.id.944	rs60316894	12	54872438	C	T	-0.121478	0.025184	1.19e-06	0.05964	23.2637
genus.Barnesiella.id.944	rs62251337	3	44327429	A	G	-0.0690763	0.0149374	4.24e-06	0.1581	21.3818
genus.Barnesiella.id.944	rs72684847	4	102616869	T	C	-0.114369	0.0253873	6.76e-06	0.06561	20.2917
genus.Barnesiella.id.944	rs76181748	8	105458416	C	T	-0.0778559	0.017164	6.78e-06	0.1441	20.5724
genus.Barnesiella.id.944	rs77455852	5	54107036	T	G	-0.0891491	0.0195601	3.16e-06	0.1213	20.7696
genus.Barnesiella.id.944	rs79795328	4	114546595	A	G	-0.0818645	0.0176441	4.23e-06	0.1252	21.5243
genus.Bifidobacterium.id.436	rs10841473	12	20378911	G	C	-0.0624207	0.0129438	1.65e-06	0.2704	23.2526
genus.Bifidobacterium.id.436	rs12022129	1	207003374	G	A	0.0619356	0.0138937	8e-06	0.2207	19.8693
genus.Bifidobacterium.id.436	rs182549	2	136616754	C	T	0.119703	0.0127294	1.28e-20	0.4911	88.418
genus.Bifidobacterium.id.436	rs2491158	10	126089703	G	A	0.0712624	0.015983	8.05e-06	0.1819	19.8766
genus.Bifidobacterium.id.436	rs2686790	7	48090746	T	C	0.070741	0.0157926	7.5e-06	0.1153	20.0621
genus.Bifidobacterium.id.436	rs4567981	2	49906864	T	A	0.0562084	0.0117923	1.93e-06	0.4394	22.7167
genus.Bifidobacterium.id.436	rs540489	17	72897722	T	G	-0.0637641	0.0138746	5.19e-06	0.2336	21.118
genus.Bifidobacterium.id.436	rs55888705	4	1517826	A	G	0.0546319	0.0121139	6.67e-06	0.3867	20.3362
genus.Bifidobacterium.id.436	rs56108664	5	537890	T	C	0.0729971	0.0157926	2.44e-06	0.1849	21.362
genus.Bifidobacterium.id.436	rs5746486	22	18354272	T	C	-0.0536216	0.0120801	9e-06	0.3539	19.7008
genus.Bifidobacterium.id.436	rs62181700	2	189805784	G	A	-0.0624643	0.0131205	2.17e-06	0.2813	22.6622
genus.Bifidobacterium.id.436	rs7322849	13	112859829	T	C	0.112428	0.0201813	1.08e-08	0.09642	31.0311
genus.Bifidobacterium.id.436	rs73797465	5	142793467	T	G	-0.0953566	0.0209236	4.38e-06	0.08648	20.7667
genus.Bifidobacterium.id.436	rs75344046	21	31861790	C	T	0.232354	0.0505979	4.86e-06	0.0497	21.0771
genus.Bifidobacterium.id.436	rs76671854	5	169748189	C	G	-0.0846055	0.0184003	3.96e-06	0.1252	21.1389
genus.Bifidobacterium.id.436	rs857444	6	14617591	C	T	0.0558234	0.0121219	3.57e-06	0.3608	21.2047
genus.Bilophila.id.3170	rs11069458	13	102402685	T	C	-0.0680947	0.015503	7.72e-06	0.1899	19.2898
genus.Bilophila.id.3170	rs116261629	6	20505628	G	C	0.128112	0.0261358	8.62e-07	0.07157	24.0233
genus.Bilophila.id.3170	rs1241171	1	103299921	G	A	-0.0692654	0.0150148	4.24e-06	0.2157	21.2777
genus.Bilophila.id.3170	rs1571225	9	4940871	C	T	0.0826826	0.0170621	1.12e-06	0.1491	23.4797
genus.Bilophila.id.3170	rs1917709	7	123174986	A	T	0.118509	0.026742	7.37e-06	0.05368	19.6354
genus.Bilophila.id.3170	rs1969927	12	100786847	G	A	0.0564589	0.0126935	9.07e-06	0.3797	19.7804
genus.Bilophila.id.3170	rs2713349	7	9510367	A	T	0.0617228	0.0140174	8.63e-06	0.2545	19.3859
genus.Bilophila.id.3170	rs2728491	7	47211732	G	T	-0.0627416	0.0139456	6.33e-06	0.3101	20.2379
genus.Bilophila.id.3170	rs3827020	20	61980991	C	T	0.0766479	0.0160642	1.79e-06	0.1899	22.7621
genus.Bilophila.id.3170	rs4798126	18	3765773	G	A	0.073288	0.016799	7.15e-06	0.1501	19.0297
genus.Bilophila.id.3170	rs542415	15	50011554	T	C	-0.0613623	0.0133436	4.71e-06	0.34	21.1441
genus.Bilophila.id.3170	rs60178956	8	90878338	G	A	-0.0624818	0.0141485	8.06e-06	0.2346	19.4993
genus.Bilophila.id.3170	rs6793291	3	194419531	C	A	0.112729	0.0241633	3.11e-06	0.09245	21.7611
genus.Bilophila.id.3170	rs72676854	8	109990939	T	C	0.123209	0.026882	5.62e-06	0.06561	21.0031
genus.Bilophila.id.3170	rs7802841	7	138583840	C	A	0.0670097	0.0137701	1.77e-06	0.3509	23.6775
genus.Bilophila.id.3170	rs8013541	14	67640571	A	T	-0.0571991	0.0125673	5.48e-06	0.4235	20.7123
genus.Bilophila.id.3170	rs9899990	17	9121579	A	G	-0.102702	0.0233878	9.07e-06	0.06561	19.2801
genus.Blautia.id.1992	rs11149971	16	77238810	C	T	0.117605	0.02339	1.04e-06	0.05368	25.2777
genus.Blautia.id.1992	rs113271346	14	78062644	C	T	0.0782682	0.0172116	6.85e-06	0.1183	20.6765
genus.Blautia.id.1992	rs115043014	1	175757311	G	A	-0.206605	0.043992	5.19e-06	0.04374	22.0475
genus.Blautia.id.1992	rs117001700	7	68396262	T	C	0.196414	0.0441122	8.84e-06	0.04374	19.8177
genus.Blautia.id.1992	rs12453000	17	16895873	C	T	0.0625335	0.0129987	1.26e-06	0.2197	23.1406
genus.Blautia.id.1992	rs16892041	6	9298640	T	C	-0.0622605	0.0141804	8.82e-06	0.171	19.2753
genus.Blautia.id.1992	rs2788271	1	219117743	T	G	-0.0575596	0.0133492	7.16e-06	0.165	18.59
genus.Blautia.id.1992	rs3005511	6	74605806	A	G	0.0501085	0.0110768	6.19e-06	0.336	20.4621
genus.Blautia.id.1992	rs4926264	19	13420917	T	C	0.0826207	0.0178239	5.1e-06	0.07853	21.4844
genus.Blautia.id.1992	rs67794373	7	124210039	C	T	0.0601709	0.0123443	1e-06	0.2137	23.7571
genus.Blautia.id.1992	rs682885	11	87805911	A	G	-0.0493376	0.0107359	4.49e-06	0.4165	21.117
genus.Blautia.id.1992	rs72973581	19	1043103	A	G	0.125169	0.0265408	1.74e-06	0.05467	22.2381
genus.Blautia.id.1992	rs7860714	9	1866537	A	G	-0.0502178	0.0109853	4.09e-06	0.334	20.8952
genus.Butyricicoccus.id.2055	rs10084203	2	191304149	A	G	0.0549699	0.0123563	8.59e-06	0.2416	19.789
genus.Butyricicoccus.id.2055	rs12034718	1	67379595	A	G	0.0701199	0.0158214	9.58e-06	0.165	19.64
genus.Butyricicoccus.id.2055	rs12585793	13	27018240	T	C	-0.262206	0.0564729	5.79e-06	0.05268	21.5441
genus.Butyricicoccus.id.2055	rs2017189	4	7460153	G	T	-0.0506956	0.011024	3.87e-06	0.4215	21.1451
genus.Butyricicoccus.id.2055	rs4962426	10	126908208	G	T	0.0614216	0.0135979	7.38e-06	0.1978	20.4007
genus.Butyricicoccus.id.2055	rs56221232	2	153453410	T	C	0.0828027	0.0167401	7.62e-07	0.1083	24.4638
genus.Butyricicoccus.id.2055	rs62478070	7	157688150	T	G	0.224039	0.0494959	5.94e-06	0.04374	20.4782
genus.Butyricicoccus.id.2055	rs7322368	13	100213990	T	C	0.0815733	0.0183167	5.52e-06	0.08449	19.8314
genus.Butyricicoccus.id.2055	rs75238760	18	22899113	T	A	0.0619423	0.0139942	6.8e-06	0.1938	19.5897
genus.Butyricimo-s.id.945	rs11228830	11	56664962	A	G	0.135265	0.0298411	6.55e-06	0.07058	20.542
genus.Butyricimo-s.id.945	rs113054641	21	16550389	G	A	-0.144881	0.0274574	1.74e-07	0.08449	27.8367
genus.Butyricimo-s.id.945	rs12304031	12	129438771	G	A	-0.086278	0.0196846	6.7e-06	0.1292	19.2072
genus.Butyricimo-s.id.945	rs12458763	18	34091618	A	C	0.122037	0.0269587	6.37e-06	0.07157	20.488
genus.Butyricimo-s.id.945	rs1862649	16	22172866	G	A	0.113124	0.0248176	4.76e-06	0.09145	20.7732
genus.Butyricimo-s.id.945	rs2114713	15	80528373	G	T	0.062721	0.0138998	6.88e-06	0.4513	20.3577
genus.Butyricimo-s.id.945	rs2642760	5	62119947	G	C	0.0713357	0.0145396	8.58e-07	0.3767	24.0674
genus.Butyricimo-s.id.945	rs270727	1	45082825	G	C	-0.0694173	0.0150795	5.38e-06	0.3221	21.1874
genus.Butyricimo-s.id.945	rs326049	5	997217	C	G	0.0759694	0.0167617	8.19e-06	0.2048	20.5379
genus.Butyricimo-s.id.945	rs62130338	19	49162501	G	A	-0.0732608	0.0158324	3.9e-06	0.2624	21.4076
genus.Butyricimo-s.id.945	rs62390301	5	159867647	T	C	-0.0872983	0.0174893	7.42e-07	0.1829	24.9107
genus.Butyricimo-s.id.945	rs7083431	10	72711156	A	C	0.0703539	0.0144439	8.85e-07	0.3549	23.7208
genus.Butyricimo-s.id.945	rs71428626	2	83093264	G	T	-0.133188	0.0289905	4.8e-06	0.07256	21.1024
genus.Butyricimo-s.id.945	rs72814525	10	72443070	A	G	0.0664154	0.0149766	8.25e-06	0.3231	19.662
genus.Butyricimo-s.id.945	rs782080	3	127468661	T	A	0.0653488	0.0137973	2.23e-06	0.4066	22.4286
genus.Butyricimo-s.id.945	rs78453362	3	78740009	A	G	-0.14948	0.0327073	4.06e-06	0.05765	20.882
genus.Butyricimo-s.id.945	rs9657374	8	4834406	C	T	0.0680719	0.0148172	4.5e-06	0.3022	21.1018
genus.Butyrivibrio.id.1993	rs1007475	6	148403405	G	T	0.118065	0.0261271	7.92e-06	0.2942	20.4086
genus.Butyrivibrio.id.1993	rs11761679	7	150596929	T	C	0.154775	0.0321539	2.2e-06	0.1561	23.1572
genus.Butyrivibrio.id.1993	rs142855850	10	22587900	A	G	0.205013	0.0457138	6.86e-06	0.1014	20.1002
genus.Butyrivibrio.id.1993	rs16934069	9	119693164	T	C	-0.133784	0.0299444	8.86e-06	0.1988	19.9494
genus.Butyrivibrio.id.1993	rs16941336	17	20575697	C	T	0.127488	0.0267936	1.53e-06	0.2644	22.6268
genus.Butyrivibrio.id.1993	rs17163238	5	128976021	G	A	0.140987	0.0309117	5.51e-06	0.1998	20.7904
genus.Butyrivibrio.id.1993	rs4537857	13	27292666	T	C	-0.12459	0.0260992	1.8e-06	0.2922	22.7752
genus.Butyrivibrio.id.1993	rs486484	20	811507	A	G	-0.108349	0.0240008	6.61e-06	0.4712	20.3678
genus.Butyrivibrio.id.1993	rs4928024	3	54288503	A	G	-0.17471	0.0389333	8.19e-06	0.09841	20.1254
genus.Butyrivibrio.id.1993	rs72723662	14	76065563	C	T	0.224078	0.0449336	7.86e-07	0.1004	24.8527
genus.Butyrivibrio.id.1993	rs7412979	1	235580646	C	G	0.186779	0.0389112	1.71e-06	0.08748	23.0279
genus.Butyrivibrio.id.1993	rs74622183	14	34150977	A	G	-0.201027	0.0428204	2.46e-06	0.08748	22.0272
genus.Butyrivibrio.id.1993	rs77356209	18	10267733	T	C	0.216874	0.0483299	6.66e-06	0.04771	20.1246
genus.Butyrivibrio.id.1993	rs7752361	6	111780705	A	G	-0.11923	0.0239975	7.69e-07	0.496	24.6713
genus.Butyrivibrio.id.1993	rs7763512	6	21960091	G	A	0.119846	0.0253367	3.11e-06	0.3827	22.3603
genus.Butyrivibrio.id.1993	rs9349693	6	53939724	A	G	0.117973	0.0259861	5.55e-06	0.3111	20.5984
genus.CandidatusSoleaferrea.id.11350	rs10090365	8	138638199	A	G	-0.0834413	0.0180989	4.17e-06	0.4414	21.248
genus.CandidatusSoleaferrea.id.11350	rs10108780	8	123882833	A	G	-0.092834	0.0199807	3.64e-06	0.2674	21.5799
genus.CandidatusSoleaferrea.id.11350	rs10809135	9	10611282	T	C	0.0834858	0.0182426	5.47e-06	0.4911	20.9366
genus.CandidatusSoleaferrea.id.11350	rs11153159	6	109376647	G	C	-0.12805	0.0285446	4.42e-06	0.1292	20.1172
genus.CandidatusSoleaferrea.id.11350	rs12500231	4	52935445	A	T	0.0813853	0.0182696	7.68e-06	0.4254	19.8379
genus.CandidatusSoleaferrea.id.11350	rs2193878	3	190349049	T	A	0.228255	0.0509241	9.46e-06	0.04871	20.0776
genus.CandidatusSoleaferrea.id.11350	rs36155147	7	352368	C	T	0.104966	0.0240995	5.41e-06	0.3618	18.9642
genus.CandidatusSoleaferrea.id.11350	rs386526	10	82879688	C	G	0.0818459	0.0180086	8.33e-06	0.4831	20.6486
genus.CandidatusSoleaferrea.id.11350	rs4294381	1	224688107	T	C	0.112197	0.023186	1.37e-06	0.1799	23.4081
genus.CandidatusSoleaferrea.id.11350	rs4678258	3	137945192	T	C	0.0986136	0.0215646	5.53e-06	0.2763	20.9049
genus.CandidatusSoleaferrea.id.11350	rs6489992	12	115352769	A	G	-0.0840437	0.0187031	7.89e-06	0.3847	20.1857
genus.CandidatusSoleaferrea.id.11350	rs6494306	15	62394540	A	G	-0.0969304	0.0214221	5.8e-06	0.1968	20.467
genus.CandidatusSoleaferrea.id.11350	rs6881988	5	172758774	G	C	-0.0819131	0.018185	9.23e-06	0.4443	20.2832
genus.CandidatusSoleaferrea.id.11350	rs7400877	14	76403542	T	C	-0.0951085	0.0212799	9.29e-06	0.2505	19.9691
genus.CandidatusSoleaferrea.id.11350	rs830149	19	47991441	C	G	0.184647	0.0397237	9.58e-06	0.05865	21.5979
genus.CandidatusSoleaferrea.id.11350	rs9973954	2	19885907	A	G	0.0892075	0.0195401	5.95e-06	0.3062	20.8356
genus.Catenibacterium.id.2153	rs12404911	1	240118443	C	T	0.140717	0.0304142	2.8e-06	0.17	21.3931
genus.Catenibacterium.id.2153	rs212393	6	159485742	G	A	-0.135254	0.0286209	3.62e-06	0.3101	22.3185
genus.Catenibacterium.id.2153	rs73128290	7	57364320	A	G	0.129726	0.0284563	4.29e-06	0.2634	20.7698
genus.Catenibacterium.id.2153	rs77285108	4	122282768	G	A	-0.161826	0.0353447	3.63e-06	0.1461	20.9497
genus.Catenibacterium.id.2153	rs7742829	6	105089665	C	T	0.11411	0.0251099	5.61e-06	0.4195	20.6391
genus.ChristensenellaceaeR.7group.id.11283	rs10461257	4	156131004	A	G	-0.0551969	0.0122069	6.51e-06	0.2853	20.4439
genus.ChristensenellaceaeR.7group.id.11283	rs17081797	18	67555560	A	G	-0.0904325	0.0204253	3.34e-06	0.06859	19.6001
genus.ChristensenellaceaeR.7group.id.11283	rs60954665	19	35883736	T	G	0.049815	0.0110787	7.13e-06	0.4901	20.2156
genus.ChristensenellaceaeR.7group.id.11283	rs62132810	19	49279227	A	G	-0.0828853	0.0179623	5.67e-06	0.1083	21.29
genus.ChristensenellaceaeR.7group.id.11283	rs62190261	2	230943099	A	C	0.0958394	0.0214723	8.74e-06	0.09046	19.9193
genus.ChristensenellaceaeR.7group.id.11283	rs62467127	7	118096925	C	T	0.114108	0.0251983	3.25e-06	0.04473	20.5033
genus.ChristensenellaceaeR.7group.id.11283	rs73952017	18	1779609	C	T	-0.0862164	0.0194354	8.46e-06	0.08748	19.676
genus.ChristensenellaceaeR.7group.id.11283	rs78521377	10	126448374	C	T	0.124992	0.0274797	5.61e-06	0.05268	20.6857
genus.ChristensenellaceaeR.7group.id.11283	rs79150079	5	29352420	C	A	0.121547	0.0270977	9.42e-06	0.07157	20.1163
genus.ChristensenellaceaeR.7group.id.11283	rs892686	9	83043376	A	G	0.0514099	0.011136	3.97e-06	0.4513	21.31
genus.ChristensenellaceaeR.7group.id.11283	rs999354	19	34076956	T	A	0.0580248	0.0117185	7.01e-07	0.325	24.5148
genus.Clostridiuminnocuumgroup.id.14397	rs10074000	5	113126539	T	C	-0.102648	0.0227508	7e-06	0.4135	20.3466
genus.Clostridiuminnocuumgroup.id.14397	rs10506058	12	30268485	A	G	0.0997048	0.0221926	8.92e-06	0.3966	20.1747
genus.Clostridiuminnocuumgroup.id.14397	rs1942371	18	69274308	G	A	-0.157938	0.034187	4.06e-06	0.1302	21.3321
genus.Clostridiuminnocuumgroup.id.14397	rs1948423	3	103025517	T	A	-0.108859	0.023425	3.49e-06	0.3082	21.5855
genus.Clostridiuminnocuumgroup.id.14397	rs40656	5	9368158	C	T	0.142664	0.0311021	8.62e-06	0.1889	21.0299
genus.Clostridiuminnocuumgroup.id.14397	rs4869133	5	95717619	G	A	-0.180591	0.0409505	7.24e-06	0.08847	19.4374
genus.Clostridiuminnocuumgroup.id.14397	rs61267978	18	6348227	T	C	0.14708	0.0320875	5.59e-06	0.1243	21.0002
genus.Clostridiuminnocuumgroup.id.14397	rs6577484	1	8419420	G	A	0.160425	0.0360857	8.41e-06	0.1481	19.7536
genus.Clostridiuminnocuumgroup.id.14397	rs6890185	5	71186626	T	C	0.113424	0.0233137	1.12e-06	0.3111	23.6579
genus.Clostridiuminnocuumgroup.id.14397	rs71564433	6	143718234	T	A	-0.126746	0.0274657	7.8e-06	0.1789	21.2853
genus.Clostridiuminnocuumgroup.id.14397	rs77845139	15	59704208	A	G	-0.114993	0.0257186	8.41e-06	0.2952	19.9817
genus.Clostridiumsensustricto1.id.1873	rs11264403	1	155676492	G	A	-0.139062	0.0334454	7.76e-06	0.03976	17.2831
genus.Clostridiumsensustricto1.id.1873	rs115807074	5	84997131	A	G	-0.22736	0.0492575	4.32e-06	0.0497	21.295
genus.Clostridiumsensustricto1.id.1873	rs11586026	1	83252771	A	T	0.110967	0.0250498	8.85e-06	0.06362	19.6206
genus.Clostridiumsensustricto1.id.1873	rs116847295	12	43485015	C	T	0.110021	0.0246032	4.58e-06	0.07555	19.9943
genus.Clostridiumsensustricto1.id.1873	rs12341505	9	136710881	G	A	0.0810718	0.0180121	4.82e-06	0.1113	20.2558
genus.Clostridiumsensustricto1.id.1873	rs12490337	3	111482845	C	G	-0.0616879	0.0137581	7.49e-06	0.2455	20.1012
genus.Clostridiumsensustricto1.id.1873	rs2795528	10	43270264	G	A	-0.184315	0.0392204	2.72e-06	0.04871	22.078
genus.Clostridiumsensustricto1.id.1873	rs2817172	1	3041519	C	T	0.058139	0.0124492	2.77e-06	0.4125	21.8065
genus.Clostridiumsensustricto1.id.1873	rs550843	6	165722832	T	C	-0.0783246	0.0169209	2.05e-06	0.1491	21.4233
genus.Collinsella.id.815	rs10890671	11	107123199	T	C	-0.0537401	0.0118848	6.52e-06	0.4732	20.4433
genus.Collinsella.id.815	rs11597285	10	8589813	G	T	-0.0537947	0.0120548	9.38e-06	0.4245	19.911
genus.Collinsella.id.815	rs12921100	16	77283458	A	T	0.0563759	0.0127019	8.23e-06	0.3171	19.6965
genus.Collinsella.id.815	rs1496626	19	31760841	T	C	-0.0722307	0.01616	6.78e-06	0.1541	19.9755
genus.Collinsella.id.815	rs149807560	19	56526640	C	A	-0.104264	0.0235841	7.1e-06	0.08946	19.5419
genus.Collinsella.id.815	rs2103510	21	29355467	G	A	0.0786551	0.0168217	2.42e-06	0.1312	21.8602
genus.Collinsella.id.815	rs2671662	17	47529492	C	G	-0.0567751	0.011945	2.22e-06	0.4682	22.5883
genus.Collinsella.id.815	rs59414781	15	50026113	C	G	0.0668866	0.0149773	9.15e-06	0.1799	19.9412
genus.Collinsella.id.815	rs62448871	7	24465024	C	A	-0.0540309	0.0120324	6.78e-06	0.4612	20.1613
genus.Collinsella.id.815	rs73052258	2	195739311	G	A	0.0930178	0.0202658	1.72e-06	0.09642	21.0641
genus.Collinsella.id.815	rs75672793	4	149818294	A	G	-0.108908	0.0240522	6.14e-06	0.07058	20.4995
genus.Collinsella.id.815	rs9541268	13	68610061	C	A	0.09597	0.0197312	8.79e-07	0.09642	23.6535
genus.Coprobacter.id.949	rs11532348	12	98289796	C	T	-0.103931	0.0226826	5.71e-06	0.1829	20.9876
genus.Coprobacter.id.949	rs12684609	9	137784868	T	C	0.100827	0.0220366	6.1e-06	0.1978	20.9279
genus.Coprobacter.id.949	rs12996055	2	137223458	A	C	0.0921817	0.0209405	8.08e-06	0.1918	19.3724
genus.Coprobacter.id.949	rs143662916	11	103549974	C	T	0.253264	0.0540141	3.07e-06	0.05765	21.971
genus.Coprobacter.id.949	rs189356	20	57574851	G	A	0.0781125	0.0171916	6.26e-06	0.4781	20.6385
genus.Coprobacter.id.949	rs213863	6	97234939	C	T	-0.0887412	0.0188377	2.35e-06	0.3091	22.1853
genus.Coprobacter.id.949	rs28402691	4	96389240	T	C	0.110695	0.0251199	9.56e-06	0.167	19.4127
genus.Coprobacter.id.949	rs305411	1	88233128	A	G	0.129218	0.0264518	1.01e-06	0.1352	23.8567
genus.Coprobacter.id.949	rs3828477	3	46483717	G	T	-0.091218	0.019569	2.89e-06	0.2813	21.7217
genus.Coprobacter.id.949	rs5011652	15	91166608	G	C	0.0899597	0.020001	5.51e-06	0.2455	20.224
genus.Coprobacter.id.949	rs55672356	4	34852443	T	A	-0.193354	0.0413815	2.74e-06	0.05268	21.8232
genus.Coprobacter.id.949	rs72821405	6	4714797	T	C	-0.147365	0.0319978	4.76e-06	0.08847	21.2036
genus.Coprobacter.id.949	rs74919520	2	32242452	G	A	0.125703	0.0276296	5.76e-06	0.1282	20.6922
genus.Coprobacter.id.949	rs76001613	4	3852385	C	G	0.21591	0.0493019	9.13e-06	0.06958	19.1674
genus.Coprococcus1.id.11301	rs1010560	1	30400301	C	A	0.0580232	0.0122722	1.96e-06	0.2962	22.3517
genus.Coprococcus1.id.11301	rs12794898	11	124554061	G	T	0.0903299	0.0197212	4.92e-06	0.09443	20.9767
genus.Coprococcus1.id.11301	rs12886051	14	29898456	G	C	-0.0521782	0.0118051	8.01e-06	0.3429	19.5339
genus.Coprococcus1.id.11301	rs1519491	2	22079770	T	C	0.0499197	0.0113558	8.95e-06	0.4085	19.3223
genus.Coprococcus1.id.11301	rs1576241	6	72529277	A	G	-0.0510343	0.0109535	3.33e-06	0.4394	21.7056
genus.Coprococcus1.id.11301	rs1762123	6	150288094	C	T	-0.0891532	0.0198554	8.01e-06	0.07157	20.1588
genus.Coprococcus1.id.11301	rs2907920	19	2600717	A	G	0.0561173	0.0126824	7.65e-06	0.2903	19.5766
genus.Coprococcus1.id.11301	rs4277593	20	4319420	G	A	-0.0585649	0.0109914	1.14e-07	0.4831	28.387
genus.Coprococcus1.id.11301	rs56405618	4	174468316	A	G	-0.08963	0.0186508	1.57e-06	0.1113	23.0918
genus.Coprococcus1.id.11301	rs73031725	11	134622282	T	C	0.167591	0.0355224	1.98e-06	0.06064	22.2524
genus.Coprococcus1.id.11301	rs73167075	3	165693143	T	C	0.0573137	0.0127573	8.57e-06	0.2396	20.1812
genus.Coprococcus1.id.11301	rs74101919	1	95424321	T	C	-0.0718989	0.0144651	1.03e-06	0.1869	24.7029
genus.Coprococcus1.id.11301	rs7784490	7	132556835	C	G	-0.0518543	0.0113136	4.55e-06	0.3887	21.0047
genus.Coprococcus1.id.11301	rs946513	10	15913820	C	T	0.205899	0.0460018	8.62e-06	0.05467	20.0243
genus.Coprococcus2.id.11302	rs10070053	5	34794789	A	G	0.0594312	0.0135375	7.65e-06	0.4076	19.2697
genus.Coprococcus2.id.11302	rs12634070	3	180544880	T	C	0.0736486	0.0164921	9.95e-06	0.1928	19.9388
genus.Coprococcus2.id.11302	rs1958519	14	86833255	T	A	0.0665288	0.0138558	1.58e-06	0.4364	23.0503
genus.Coprococcus2.id.11302	rs2482516	9	25554068	C	T	0.0754415	0.0164619	4.72e-06	0.2256	20.9984
genus.Coprococcus2.id.11302	rs35890118	10	129715759	A	G	-0.066536	0.0147661	8.26e-06	0.3171	20.3005
genus.Coprococcus2.id.11302	rs59936925	20	49266770	A	T	0.117085	0.0233995	9.38e-07	0.1004	25.033
genus.Coprococcus2.id.11302	rs61823518	1	223688236	A	C	-0.0955381	0.0215724	6.68e-06	0.09543	19.6099
genus.Coprococcus2.id.11302	rs6677933	1	112139008	C	T	-0.0804405	0.0164216	1.19e-06	0.2416	23.9906
genus.Coprococcus2.id.11302	rs72680320	4	131125786	T	C	-0.0649382	0.013919	2.27e-06	0.4135	21.7623
genus.Coprococcus2.id.11302	rs9426473	1	4210455	A	G	0.0727361	0.0161662	6.31e-06	0.2793	20.24
genus.Coprococcus3.id.11303	rs10810043	9	13799809	A	G	0.0515518	0.0115923	9.27e-06	0.3897	19.7739
genus.Coprococcus3.id.11303	rs11077359	17	76343961	T	C	-0.0645443	0.0148833	9.64e-06	0.1998	18.8044
genus.Coprococcus3.id.11303	rs11080344	17	26104511	C	T	0.0516921	0.0113054	4.79e-06	0.4742	20.9036
genus.Coprococcus3.id.11303	rs13247359	7	76357726	G	A	0.051211	0.0113031	7.33e-06	0.4801	20.5247
genus.Coprococcus3.id.11303	rs13394391	2	240727657	C	T	-0.0709302	0.0150918	2.2e-06	0.16	22.0864
genus.Coprococcus3.id.11303	rs178271	22	21331556	T	C	0.145257	0.0294239	7.81e-07	0.05268	24.3665
genus.Coprococcus3.id.11303	rs4575475	14	99141751	G	A	0.0619514	0.0137787	7.04e-06	0.2366	20.2128
genus.Coprococcus3.id.11303	rs62481985	8	4128340	G	C	-0.0582385	0.0115052	4.18e-07	0.4364	25.6197
genus.Coprococcus3.id.11303	rs7521171	1	149998497	G	A	-0.0596434	0.0129279	4.32e-06	0.338	21.2822
genus.Coprococcus3.id.11303	rs8100692	19	40032132	T	C	0.0577411	0.0113476	4.16e-07	0.4274	25.8885
genus.DefluviitaleaceaeUCG011.id.11287	rs112893842	9	8786663	T	C	0.11381	0.0232806	1.45e-06	0.09742	23.8929
genus.DefluviitaleaceaeUCG011.id.11287	rs1582238	1	118723685	T	C	0.0805036	0.0167257	1.57e-06	0.3718	23.1609
genus.DefluviitaleaceaeUCG011.id.11287	rs28696126	7	79734541	A	T	-0.106503	0.0238473	6.63e-06	0.1918	19.9404
genus.DefluviitaleaceaeUCG011.id.11287	rs2892880	4	120741726	G	A	0.0817755	0.0181686	6.83e-06	0.2604	20.2533
genus.DefluviitaleaceaeUCG011.id.11287	rs4344384	10	66407366	G	T	0.0715978	0.0156309	4.83e-06	0.4742	20.9761
genus.DefluviitaleaceaeUCG011.id.11287	rs4677103	3	72207794	A	G	0.0977912	0.0197263	9.6e-07	0.171	24.5696
genus.DefluviitaleaceaeUCG011.id.11287	rs55658617	21	41811003	T	C	0.174369	0.0362226	2.15e-06	0.06958	23.1659
genus.DefluviitaleaceaeUCG011.id.11287	rs72731813	4	147414743	C	T	-0.147383	0.0293796	4.33e-07	0.08151	25.1588
genus.DefluviitaleaceaeUCG011.id.11287	rs9608282	22	24804081	T	G	0.142939	0.0299793	2.52e-06	0.06561	22.7273
genus.DefluviitaleaceaeUCG011.id.11287	rs9725395	1	85205632	A	G	-0.13834	0.029554	3.52e-06	0.08748	21.9055
genus.Desulfovibrio.id.3173	rs11160353	14	97116904	T	A	-0.0691756	0.0147285	2.7e-06	0.492	22.0543
genus.Desulfovibrio.id.3173	rs12031543	1	68664315	T	C	-0.127185	0.0281887	6.55e-06	0.07555	20.3527
genus.Desulfovibrio.id.3173	rs13066142	3	67478973	G	A	0.119141	0.0250891	3.79e-06	0.09344	22.5453
genus.Desulfovibrio.id.3173	rs16863365	2	198089911	A	G	0.109402	0.0226964	1.79e-06	0.1173	23.2296
genus.Desulfovibrio.id.3173	rs2032031	10	130170270	A	G	-0.0654931	0.0148681	9.14e-06	0.4732	19.3993
genus.Desulfovibrio.id.3173	rs2590913	13	64264446	G	A	0.154496	0.0339396	6.65e-06	0.07256	20.7156
genus.Desulfovibrio.id.3173	rs2853179	8	105462047	C	T	0.0811971	0.0174234	2.42e-06	0.2485	21.7128
genus.Desulfovibrio.id.3173	rs4797774	18	13447995	G	A	0.212582	0.0470044	5.64e-06	0.06859	20.4421
genus.Desulfovibrio.id.3173	rs6580353	5	139410687	T	C	0.0770979	0.0169735	4.94e-06	0.2604	20.6275
genus.Desulfovibrio.id.3173	rs72647089	8	57972916	T	G	-0.106594	0.0239337	8.3e-06	0.1064	19.8314
genus.Desulfovibrio.id.3173	rs7729080	5	52653978	C	A	-0.070287	0.0157691	9.96e-06	0.2893	19.8628
genus.Dialister.id.2183	rs10138457	14	102458052	T	C	-0.113054	0.0261933	7.88e-06	0.07157	18.6257
genus.Dialister.id.2183	rs10938938	4	23294359	G	A	-0.0773514	0.0170915	7.37e-06	0.1938	20.4786
genus.Dialister.id.2183	rs11071887	15	32955095	T	C	0.0662403	0.0146315	5.91e-06	0.2634	20.4925
genus.Dialister.id.2183	rs11166701	8	138295725	G	A	-0.0655301	0.013186	5.51e-07	0.4841	24.6934
genus.Dialister.id.2183	rs2314294	16	9336862	T	C	0.0865932	0.0193719	8.08e-06	0.1183	19.9778
genus.Dialister.id.2183	rs2435610	7	150890034	A	C	0.0647131	0.0143314	5.93e-06	0.2604	20.3861
genus.Dialister.id.2183	rs4747450	10	23199653	C	A	0.0668509	0.0147685	5.84e-06	0.2664	20.4864
genus.Dialister.id.2183	rs4753063	11	92267129	G	A	-0.0596297	0.0130052	4.86e-06	0.4414	21.0194
genus.Dialister.id.2183	rs517089	11	10967286	T	A	0.076227	0.0170411	5.14e-06	0.169	20.0055
genus.Dialister.id.2183	rs75416973	1	172809633	A	G	0.0727223	0.016451	9.46e-06	0.2256	19.5378
genus.Dialister.id.2183	rs764177	3	45809449	C	A	-0.0601454	0.0135366	9.61e-06	0.338	19.7385
genus.Dialister.id.2183	rs76680460	9	25447080	G	A	-0.161296	0.0364332	8.19e-06	0.04771	19.5944
genus.Dorea.id.1997	rs11150408	16	81803497	T	G	0.0488254	0.0109063	7.06e-06	0.4453	20.0393
genus.Dorea.id.1997	rs12216169	6	116078810	T	A	0.0881722	0.0193683	5.33e-06	0.0835	20.7217
genus.Dorea.id.1997	rs12537781	7	154978183	T	C	-0.055544	0.0125223	9.15e-06	0.2296	19.6724
genus.Dorea.id.1997	rs13279148	8	127905865	G	A	0.0715309	0.0150878	2.25e-06	0.166	22.4744
genus.Dorea.id.1997	rs1899291	4	60992340	C	T	0.0697217	0.0150285	4.57e-06	0.1282	21.5208
genus.Dorea.id.1997	rs3005511	6	74605806	A	G	0.0516127	0.0112852	5.29e-06	0.336	20.9143
genus.Dorea.id.1997	rs345219	3	6826520	T	G	-0.0497368	0.0112621	8.8e-06	0.3757	19.5015
genus.Dorea.id.1997	rs3752849	11	8729057	G	A	0.163846	0.036608	7.68e-06	0.0328	20.0242
genus.Dorea.id.1997	rs4793307	17	70733523	C	T	0.0574165	0.0122472	4.01e-06	0.2455	21.9762
genus.Dorea.id.1997	rs62503162	8	15768657	A	G	-0.0974091	0.0194379	7.47e-07	0.08748	25.11
genus.Dorea.id.1997	rs62583469	9	106815466	T	A	-0.0634136	0.0142227	5.78e-06	0.1988	19.8769
genus.Dorea.id.1997	rs73729431	6	25078050	C	T	-0.13745	0.0299983	3.17e-06	0.06064	20.9897
genus.Eggerthella.id.819	rs112205261	1	9136139	T	C	-0.188618	0.0403613	3.35e-06	0.05765	21.8305
genus.Eggerthella.id.819	rs13070736	3	20807454	A	C	-0.121331	0.0272024	7.62e-06	0.1571	19.8866
genus.Eggerthella.id.819	rs1784446	11	102461599	G	A	0.0907728	0.0198096	5.23e-06	0.4423	20.989
genus.Eggerthella.id.819	rs2223081	21	29778032	G	A	0.102572	0.0221108	3.89e-06	0.2922	21.5119
genus.Eggerthella.id.819	rs2240838	7	38335954	A	G	0.0980582	0.0197653	7.36e-07	0.498	24.6033
genus.Eggerthella.id.819	rs2877457	4	70483957	G	A	-0.093486	0.0210208	9.03e-06	0.1322	19.7709
genus.Eggerthella.id.819	rs3851328	2	45453805	T	G	-0.107774	0.0236527	4.18e-06	0.2664	20.754
genus.Eggerthella.id.819	rs4985746	17	17098213	G	A	0.110522	0.0247653	5.71e-06	0.1789	19.9084
genus.Eggerthella.id.819	rs6430926	2	141337454	C	T	0.0879736	0.0197127	8.37e-06	0.4861	19.9087
genus.Eggerthella.id.819	rs67490567	15	65691324	T	C	0.108495	0.0245457	8.94e-06	0.1978	19.5297
genus.Eggerthella.id.819	rs76663501	20	55647869	C	T	0.175349	0.0378576	4.83e-06	0.08151	21.4448
genus.Eisenbergiella.id.11304	rs11027642	11	24001840	C	T	0.129006	0.0284844	4.92e-06	0.1243	20.5044
genus.Eisenbergiella.id.11304	rs11079158	17	53367641	T	C	0.100627	0.022546	7.35e-06	0.2197	19.9128
genus.Eisenbergiella.id.11304	rs11938607	4	189060431	T	C	0.0978125	0.0216636	8.22e-06	0.2634	20.3786
genus.Eisenbergiella.id.11304	rs12257723	10	109417101	A	C	-0.0952742	0.0211569	8.85e-06	0.339	20.2717
genus.Eisenbergiella.id.11304	rs12278566	11	124764527	T	A	-0.121065	0.0251658	1.65e-06	0.175	23.1344
genus.Eisenbergiella.id.11304	rs12710729	2	19973210	C	A	0.0893384	0.0199069	9.84e-06	0.3708	20.1332
genus.Eisenbergiella.id.11304	rs13258851	8	55330814	A	G	0.137001	0.0302124	7.75e-06	0.08549	20.5553
genus.Eisenbergiella.id.11304	rs1508033	15	53375201	A	C	0.091546	0.0195787	3.23e-06	0.3499	21.8553
genus.Eisenbergiella.id.11304	rs1553971	3	111419486	T	G	0.120965	0.0263054	5.27e-06	0.161	21.1383
genus.Eisenbergiella.id.11304	rs2683098	15	36178565	C	T	0.107319	0.022515	2.24e-06	0.2237	22.7118
genus.Eisenbergiella.id.11304	rs3812426	8	50822676	G	A	0.106447	0.0224159	2.72e-06	0.2078	22.5425
genus.Eisenbergiella.id.11304	rs4462860	21	21610254	G	A	0.0939071	0.0201104	4.16e-06	0.3439	21.7969
genus.Enterorhabdus.id.820	rs10098492	8	113109756	T	C	0.132323	0.0293688	6.41e-06	0.09046	20.2946
genus.Enterorhabdus.id.820	rs11098863	4	127336602	T	A	-0.0966008	0.0162677	3.06e-09	0.4821	35.2528
genus.Enterorhabdus.id.820	rs114731706	2	19611953	T	G	0.182308	0.0382298	2.17e-06	0.0835	22.7333
genus.Enterorhabdus.id.820	rs2051957	7	89709883	C	T	0.0843291	0.0189864	8.9e-06	0.2346	19.7221
genus.Enterorhabdus.id.820	rs3017103	11	62174193	A	G	0.0980897	0.0208995	2.94e-06	0.1899	22.0222
genus.Enterorhabdus.id.820	rs424715	19	35863028	T	C	0.0818743	0.0174855	4.41e-06	0.4463	21.9192
genus.Enterorhabdus.id.820	rs73331712	12	69515102	T	C	0.26199	0.055123	4.85e-06	0.04274	22.5747
genus.Enterorhabdus.id.820	rs77655283	2	236439879	G	A	0.132988	0.0298306	5.88e-06	0.06859	19.8694
genus.Enterorhabdus.id.820	rs7923280	10	20280612	A	T	0.0860019	0.0169148	5.24e-07	0.3946	25.8443
genus.Enterorhabdus.id.820	rs9470637	6	37567189	A	T	-0.0755513	0.0166263	5.7e-06	0.4026	20.6432
genus.Erysipelatoclostridium.id.11381	rs1434153	2	34595533	G	A	-0.0684526	0.0152443	6.85e-06	0.3211	20.1592
genus.Erysipelatoclostridium.id.11381	rs16936671	10	36394609	C	T	-0.0968026	0.0217883	6.04e-06	0.1362	19.735
genus.Erysipelatoclostridium.id.11381	rs17804233	5	77815056	T	C	-0.0662914	0.0144203	4.59e-06	0.4821	21.1289
genus.Erysipelatoclostridium.id.11381	rs2901723	11	36871523	C	A	0.0641339	0.0144295	8.79e-06	0.497	19.7508
genus.Erysipelatoclostridium.id.11381	rs340991	5	34892042	A	G	-0.0740482	0.0158891	3.75e-06	0.2982	21.714
genus.Erysipelatoclostridium.id.11381	rs34528142	17	71411325	C	G	-0.0875551	0.0195556	6.13e-06	0.171	20.0414
genus.Erysipelatoclostridium.id.11381	rs3804326	6	24292185	A	G	0.14147	0.0336352	9.85e-06	0.06759	17.6855
genus.Erysipelatoclostridium.id.11381	rs45480394	19	55857777	T	G	-0.0687134	0.0151835	7.66e-06	0.3618	20.4761
genus.Erysipelatoclostridium.id.11381	rs4697572	4	25446787	A	G	-0.0810636	0.0163308	7.59e-07	0.2455	24.6347
genus.Erysipelatoclostridium.id.11381	rs58236560	11	121876913	G	T	-0.111157	0.0234426	2.16e-06	0.1372	22.4786
genus.Erysipelatoclostridium.id.11381	rs61806970	1	167818597	C	T	0.142548	0.0320688	9.09e-06	0.06461	19.754
genus.Erysipelatoclostridium.id.11381	rs622418	9	90586043	A	G	-0.0668051	0.0143224	3.68e-06	0.4891	21.7518
genus.Erysipelatoclostridium.id.11381	rs6474512	8	38780606	A	C	0.067015	0.0143201	3.02e-06	0.4513	21.8958
genus.Erysipelatoclostridium.id.11381	rs710230	1	42333631	T	C	0.143381	0.0281514	6.33e-07	0.08648	25.9352
genus.Erysipelatoclostridium.id.11381	rs7221249	17	10177708	A	G	0.0839861	0.0142741	4.31e-09	0.4533	34.6119
genus.Erysipelatoclostridium.id.11381	rs9590927	13	46372065	G	A	-0.0646003	0.0143479	6.39e-06	0.494	20.2675
genus.ErysipelotrichaceaeUCG003.id.11384	rs10164067	18	46614602	T	G	-0.10326	0.0212405	1.13e-06	0.07455	23.6306
genus.ErysipelotrichaceaeUCG003.id.11384	rs11666127	19	57828980	A	G	-0.0719187	0.0161371	7.9e-06	0.171	19.8597
genus.ErysipelotrichaceaeUCG003.id.11384	rs11994308	8	91660344	C	T	0.115417	0.0242503	1.33e-06	0.06958	22.6488
genus.ErysipelotrichaceaeUCG003.id.11384	rs12251396	10	873148	A	G	-0.0705399	0.0158766	9.52e-06	0.1938	19.7376
genus.ErysipelotrichaceaeUCG003.id.11384	rs17798136	7	33684926	G	A	0.158818	0.0347674	3.24e-06	0.06163	20.861
genus.ErysipelotrichaceaeUCG003.id.11384	rs28568391	10	125628540	A	G	-0.0583911	0.0118741	6.42e-07	0.4493	24.1788
genus.ErysipelotrichaceaeUCG003.id.11384	rs4758231	11	7765096	G	T	-0.0551754	0.0122047	6.55e-06	0.3499	20.4353
genus.ErysipelotrichaceaeUCG003.id.11384	rs59068084	4	113256737	T	G	0.0564772	0.0120224	3.12e-06	0.4215	22.0651
genus.ErysipelotrichaceaeUCG003.id.11384	rs59104037	18	43034126	A	G	-0.0951263	0.0204742	4.48e-06	0.08151	21.5838
genus.ErysipelotrichaceaeUCG003.id.11384	rs62403464	6	24220160	T	C	-0.0731743	0.0156516	3.44e-06	0.164	21.8546
genus.ErysipelotrichaceaeUCG003.id.11384	rs6875357	5	32345671	C	T	0.165673	0.0353831	6.7e-06	0.04672	21.9175
genus.ErysipelotrichaceaeUCG003.id.11384	rs73074432	7	20554814	C	T	0.072154	0.0164378	9.99e-06	0.166	19.2652
genus.ErysipelotrichaceaeUCG003.id.11384	rs74988980	16	80167277	G	A	-0.133141	0.0348574	8.64e-06	0.04374	14.5844
genus.ErysipelotrichaceaeUCG003.id.11384	rs75949021	2	175403951	T	C	-0.169667	0.0374238	3.58e-06	0.04573	20.548
genus.ErysipelotrichaceaeUCG003.id.11384	rs76502207	15	86522244	T	C	0.144844	0.0289929	6.41e-07	0.09046	24.9537
genus.ErysipelotrichaceaeUCG003.id.11384	rs79396538	14	47935928	C	G	0.0848148	0.0191146	8.63e-06	0.1034	19.6855
genus.ErysipelotrichaceaeUCG003.id.11384	rs8053479	16	4076830	A	G	-0.0838212	0.0186509	5.83e-06	0.1412	20.195
genus.Escherichia.Shigella.id.3504	rs112767262	16	3750623	T	C	0.0732963	0.0163589	8.21e-06	0.1958	20.0717
genus.Escherichia.Shigella.id.3504	rs113127095	13	23253392	A	G	0.151009	0.0323434	3.33e-06	0.05169	21.7938
genus.Escherichia.Shigella.id.3504	rs113513883	7	140678199	A	G	0.172283	0.038041	5.28e-06	0.05765	20.5042
genus.Escherichia.Shigella.id.3504	rs1154904	11	134774845	A	G	-0.0613376	0.0130644	3.04e-06	0.4642	22.0395
genus.Escherichia.Shigella.id.3504	rs11706043	3	3173016	T	A	0.075657	0.0164155	5.87e-06	0.1571	21.2381
genus.Escherichia.Shigella.id.3504	rs117092367	10	69394914	A	T	0.117362	0.0264533	9.65e-06	0.08847	19.6793
genus.Escherichia.Shigella.id.3504	rs118526	5	79863544	C	A	-0.0594401	0.013598	8e-06	0.3926	19.1045
genus.Escherichia.Shigella.id.3504	rs2267739	7	31136897	G	C	0.115505	0.0237628	1.42e-06	0.08549	23.6231
genus.Escherichia.Shigella.id.3504	rs2798105	1	48961903	A	G	-0.100851	0.0222045	8.25e-06	0.1183	20.6253
genus.Escherichia.Shigella.id.3504	rs35555519	16	77711641	C	G	0.101976	0.0222883	4.92e-06	0.1143	20.93
genus.Escherichia.Shigella.id.3504	rs4731451	7	128054100	G	A	-0.0609885	0.0135157	7.47e-06	0.3718	20.3585
genus.Escherichia.Shigella.id.3504	rs57024273	2	236515155	T	C	0.0626172	0.0139919	9.7e-06	0.3181	20.0246
genus.Escherichia.Shigella.id.3504	rs592299	9	136179347	T	C	-0.0592004	0.0129486	4.77e-06	0.4682	20.8992
genus.Escherichia.Shigella.id.3504	rs73208162	21	39324484	A	G	-0.119296	0.024839	2.19e-06	0.05865	23.0623
genus.Escherichia.Shigella.id.3504	rs7502686	17	14173290	G	C	-0.136384	0.0302576	5.9e-06	0.06262	20.3127
genus.Eubacteriumbrachygroup.id.11296	rs112617308	10	94185213	T	C	-0.170873	0.0362844	2.38e-06	0.07952	22.1662
genus.Eubacteriumbrachygroup.id.11296	rs12151423	2	218237281	A	G	0.101329	0.0227324	9.27e-06	0.4791	19.8585
genus.Eubacteriumbrachygroup.id.11296	rs13139592	4	144665178	T	C	-0.145997	0.0327192	7.97e-06	0.1223	19.9
genus.Eubacteriumbrachygroup.id.11296	rs1384962	14	23060552	A	G	0.120888	0.0266264	6.99e-06	0.2107	20.6028
genus.Eubacteriumbrachygroup.id.11296	rs2913110	10	22892667	C	T	0.105143	0.022942	4.56e-06	0.3777	20.9934
genus.Eubacteriumbrachygroup.id.11296	rs4862235	4	184628931	G	A	0.104806	0.0225751	3.73e-06	0.4443	21.5425
genus.Eubacteriumbrachygroup.id.11296	rs62348779	5	17460096	T	C	-0.201481	0.043286	3.78e-06	0.08151	21.6543
genus.Eubacteriumbrachygroup.id.11296	rs6591893	11	80236833	G	A	0.108225	0.0240319	7.34e-06	0.3479	20.2706
genus.Eubacteriumbrachygroup.id.11296	rs720439	22	48190598	A	G	-0.111927	0.0251252	7.03e-06	0.2515	19.835
genus.Eubacteriumbrachygroup.id.11296	rs73199919	4	6856564	T	C	-0.236717	0.0531335	8.16e-06	0.05666	19.835
genus.Eubacteriumbrachygroup.id.11296	rs9613196	22	26922534	T	A	-0.238718	0.0528561	4.99e-06	0.07654	20.3841
genus.Eubacteriumcoprostanoligenesgroup.id.11375	rs1020520	7	33603146	T	G	-0.0590705	0.0132929	8.89e-06	0.2038	19.7448
genus.Eubacteriumcoprostanoligenesgroup.id.11375	rs10444197	10	2215931	A	G	-0.0505823	0.0113455	5.98e-06	0.3678	19.8746
genus.Eubacteriumcoprostanoligenesgroup.id.11375	rs11052069	12	32713919	T	C	0.0477832	0.0107833	9.38e-06	0.4344	19.6333
genus.Eubacteriumcoprostanoligenesgroup.id.11375	rs115325767	1	200638489	G	C	0.0783322	0.0174719	2.62e-06	0.09344	20.0978
genus.Eubacteriumcoprostanoligenesgroup.id.11375	rs11720857	3	113794507	C	T	0.0630776	0.0144485	9.26e-06	0.1769	19.057
genus.Eubacteriumcoprostanoligenesgroup.id.11375	rs12906958	15	36911598	C	T	-0.0533159	0.0115935	4.35e-06	0.3022	21.1464
genus.Eubacteriumcoprostanoligenesgroup.id.11375	rs17159861	7	31085162	C	T	0.0962228	0.0168388	1.04e-08	0.1332	32.6499
genus.Eubacteriumcoprostanoligenesgroup.id.11375	rs2644213	10	84506096	G	A	0.0538845	0.0121245	9.86e-06	0.2366	19.7494
genus.Eubacteriumcoprostanoligenesgroup.id.11375	rs4076415	15	86440997	T	G	0.0515152	0.0110294	1.99e-06	0.4006	21.8129
genus.Eubacteriumcoprostanoligenesgroup.id.11375	rs4717831	7	73306506	A	T	0.0786783	0.0174038	9.18e-06	0.1193	20.4348
genus.Eubacteriumcoprostanoligenesgroup.id.11375	rs62024432	15	97869293	C	T	-0.0769698	0.0172101	7.5e-06	0.1252	19.9996
genus.Eubacteriumcoprostanoligenesgroup.id.11375	rs6762473	3	127139574	C	A	0.0521584	0.0112353	4.26e-06	0.3569	21.5493
genus.Eubacteriumcoprostanoligenesgroup.id.11375	rs76898927	3	81595477	G	A	0.123055	0.0266375	4.79e-06	0.04771	21.3374
genus.Eubacteriumcoprostanoligenesgroup.id.11375	rs79895140	2	50797401	T	C	-0.0641017	0.0141153	8.62e-06	0.2167	20.6208
genus.Eubacteriumcoprostanoligenesgroup.id.11375	rs9648214	7	16380806	T	C	-0.0828719	0.016431	2.52e-07	0.1183	25.4354
genus.Eubacteriumeligensgroup.id.14372	rs12719051	7	51365152	A	G	0.0916626	0.0208183	7.12e-06	0.1004	19.3831
genus.Eubacteriumeligensgroup.id.14372	rs158115	14	77619186	G	C	0.0915271	0.0190611	9.74e-06	0.09245	23.0539
genus.Eubacteriumeligensgroup.id.14372	rs182318	11	31098691	G	A	-0.0824941	0.0195615	8.4e-06	0.07753	17.7821
genus.Eubacteriumeligensgroup.id.14372	rs2200429	13	107563458	A	G	-0.0888825	0.0198479	5.3e-06	0.07356	20.0514
genus.Eubacteriumeligensgroup.id.14372	rs265534	10	83092007	T	G	-0.0563756	0.0120127	2.27e-06	0.4553	22.0212
genus.Eubacteriumeligensgroup.id.14372	rs4583233	16	81820486	A	C	0.0670205	0.0128122	2.84e-07	0.334	27.3595
genus.Eubacteriumeligensgroup.id.14372	rs56080211	2	110260993	C	T	0.123093	0.0282743	9.14e-06	0.05567	18.9496
genus.Eubacteriumeligensgroup.id.14372	rs6923695	6	70956815	T	G	0.103268	0.0229524	4.87e-06	0.05666	20.2396
genus.Eubacteriumeligensgroup.id.14372	rs72839198	2	115197171	C	G	0.155659	0.0375612	3.14e-06	0.05567	17.1669
genus.Eubacteriumeligensgroup.id.14372	rs74606150	14	39301409	C	G	-0.196454	0.042565	4.25e-06	0.04573	21.2938
genus.Eubacteriumfissicate-group.id.14373	rs10147907	14	89484373	T	G	0.172263	0.039601	8.27e-06	0.06859	18.9123
genus.Eubacteriumfissicate-group.id.14373	rs11818408	10	96758467	G	A	0.10585	0.0237114	8.2e-06	0.4771	19.9172
genus.Eubacteriumfissicate-group.id.14373	rs11876297	18	45753272	T	C	0.131469	0.0281712	2.67e-06	0.2157	21.7662
genus.Eubacteriumfissicate-group.id.14373	rs151257695	7	73043561	A	G	0.20951	0.0454847	3.1e-06	0.08052	21.2049
genus.Eubacteriumfissicate-group.id.14373	rs1768152	3	39604954	T	C	0.139489	0.0316186	8.7e-06	0.1372	19.4514
genus.Eubacteriumfissicate-group.id.14373	rs2733072	8	5433699	G	A	0.109644	0.0228306	1.49e-06	0.4652	23.0521
genus.Eubacteriumfissicate-group.id.14373	rs3771393	2	71145246	C	T	0.130842	0.0266671	7.38e-07	0.2843	24.0611
genus.Eubacteriumfissicate-group.id.14373	rs6934739	6	39940437	A	G	0.111463	0.0252788	9.75e-06	0.2952	19.4323
genus.Eubacteriumfissicate-group.id.14373	rs7104872	11	115165111	G	A	0.138612	0.0291906	2.73e-06	0.1779	22.5366
genus.Eubacteriumhalliigroup.id.11338	rs10501370	11	58040621	C	T	-0.115589	0.0252489	5.42e-06	0.05268	20.9549
genus.Eubacteriumhalliigroup.id.11338	rs10798999	1	34308917	C	T	0.0601661	0.0126752	2.61e-06	0.2157	22.5288
genus.Eubacteriumhalliigroup.id.11338	rs10808115	7	100635375	A	C	-0.0504747	0.0109922	4.42e-06	0.4781	21.0825
genus.Eubacteriumhalliigroup.id.11338	rs117748144	11	11771637	T	C	-0.126582	0.028712	7.86e-06	0.04274	19.4329
genus.Eubacteriumhalliigroup.id.11338	rs13116360	4	111885431	T	C	0.154124	0.0297185	2.94e-07	0.06262	26.8908
genus.Eubacteriumhalliigroup.id.11338	rs138531890	3	195238086	A	G	0.153138	0.0349456	5.43e-06	0.05368	19.1986
genus.Eubacteriumhalliigroup.id.11338	rs17074066	4	183709536	T	C	-0.0813986	0.0189272	9.35e-06	0.09145	18.4929
genus.Eubacteriumhalliigroup.id.11338	rs17474256	1	104524676	G	A	0.0810805	0.0184573	9.45e-06	0.1233	19.2949
genus.Eubacteriumhalliigroup.id.11338	rs281379	19	49214274	A	G	-0.0499523	0.0112153	9.33e-06	0.4602	19.8352
genus.Eubacteriumhalliigroup.id.11338	rs28584818	3	64664456	A	G	0.126115	0.0268627	4.43e-06	0.06859	22.0372
genus.Eubacteriumhalliigroup.id.11338	rs60254196	7	148856720	A	G	-0.0522832	0.0111865	2.7e-06	0.4592	21.8415
genus.Eubacteriumhalliigroup.id.11338	rs630939	18	48384463	C	T	-0.0508914	0.0114352	9.16e-06	0.3996	19.8037
genus.Eubacteriumhalliigroup.id.11338	rs6550770	3	23663416	T	C	-0.198087	0.0443545	4.82e-06	0.05169	19.9359
genus.Eubacteriumhalliigroup.id.11338	rs74018587	15	62014160	C	T	0.208943	0.043822	3.7e-06	0.03678	22.7188
genus.Eubacteriumhalliigroup.id.11338	rs78056098	11	123789877	G	T	-0.0507411	0.0113758	8.29e-06	0.3608	19.8931
genus.Eubacteriumhalliigroup.id.11338	rs949971	3	110283389	T	G	-0.0540164	0.0116101	3.29e-06	0.3837	21.6436
genus.Eubacteriumnodatumgroup.id.11297	rs10263623	7	64894137	C	T	0.193496	0.0439023	8.91e-06	0.1044	19.4127
genus.Eubacteriumnodatumgroup.id.11297	rs10458299	7	135052348	T	C	-0.187753	0.041969	8.37e-06	0.08052	20.0009
genus.Eubacteriumnodatumgroup.id.11297	rs11006576	10	61322015	A	G	-0.110167	0.024593	7.99e-06	0.4871	20.0548
genus.Eubacteriumnodatumgroup.id.11297	rs113893692	9	28245518	C	T	-0.185107	0.0403573	5.76e-06	0.09841	21.0247
genus.Eubacteriumnodatumgroup.id.11297	rs34297067	14	52185888	A	G	-0.186907	0.0341475	6.6e-08	0.1392	29.941
genus.Eubacteriumnodatumgroup.id.11297	rs61841040	10	9659749	G	T	0.160621	0.0341609	3.56e-06	0.166	22.0944
genus.Eubacteriumnodatumgroup.id.11297	rs6818880	4	94712747	A	G	-0.110081	0.0245964	7.83e-06	0.4553	20.0176
genus.Eubacteriumnodatumgroup.id.11297	rs77910827	9	96597985	C	T	0.201788	0.0413568	9.05e-07	0.1034	23.7921
genus.Eubacteriumnodatumgroup.id.11297	rs7827125	8	4954912	C	T	0.1223	0.0271331	7.17e-06	0.2823	20.3043
genus.Eubacteriumnodatumgroup.id.11297	rs7880204	1	171060821	T	C	-0.125454	0.0275303	6.84e-06	0.2475	20.753
genus.Eubacteriumnodatumgroup.id.11297	rs9425984	1	34529736	T	C	-0.130234	0.0292347	7.21e-06	0.2386	19.833
genus.Eubacteriumoxidoreducensgroup.id.11339	rs12129908	1	195064019	C	A	0.0893272	0.0198333	5.8e-06	0.4473	20.2776
genus.Eubacteriumoxidoreducensgroup.id.11339	rs12423772	12	94515340	G	T	0.14098	0.0295029	2.63e-06	0.1501	22.8255
genus.Eubacteriumoxidoreducensgroup.id.11339	rs1425962	4	187905399	G	C	0.0906104	0.0200612	7.32e-06	0.3429	20.3928
genus.Eubacteriumoxidoreducensgroup.id.11339	rs2973294	4	37526679	G	T	0.0923559	0.0195439	2.39e-06	0.4205	22.3227
genus.Eubacteriumoxidoreducensgroup.id.11339	rs34561138	16	86480355	G	A	0.216145	0.045992	2.51e-06	0.05865	22.076
genus.Eubacteriumoxidoreducensgroup.id.11339	rs440215	5	106882394	C	T	0.0932766	0.0195294	1.65e-06	0.4622	22.8038
genus.Eubacteriumrectalegroup.id.14374	rs10248854	7	121281238	C	A	-0.0527827	0.0113463	4.21e-06	0.3598	21.6382
genus.Eubacteriumrectalegroup.id.14374	rs10797540	1	234530370	A	G	0.0503179	0.0108389	3.53e-06	0.4344	21.5487
genus.Eubacteriumrectalegroup.id.14374	rs10892089	11	98523638	C	G	-0.0635522	0.0140072	6.22e-06	0.1968	20.5829
genus.Eubacteriumrectalegroup.id.14374	rs117151453	12	20066025	G	C	-0.113141	0.0243541	1.84e-06	0.0507	21.5789
genus.Eubacteriumrectalegroup.id.14374	rs143694765	1	116082909	T	C	0.0870025	0.019779	9.75e-06	0.09443	19.3464
genus.Eubacteriumrectalegroup.id.14374	rs16960159	18	37703874	C	G	-0.156596	0.0336234	4.1e-06	0.04771	21.6857
genus.Eubacteriumrectalegroup.id.14374	rs2884897	11	8129537	A	G	-0.129364	0.0289021	6.44e-06	0.05268	20.0303
genus.Eubacteriumrectalegroup.id.14374	rs314726	2	125553155	T	C	0.0528824	0.0109486	1.38e-06	0.4573	23.3266
genus.Eubacteriumrectalegroup.id.14374	rs35398954	15	93006765	A	G	-0.0901402	0.0174602	5.4e-07	0.1213	26.6494
genus.Eubacteriumrectalegroup.id.14374	rs3980709	1	170900221	A	T	-0.0622701	0.0140572	6.86e-06	0.161	19.6207
genus.Eubacteriumrectalegroup.id.14374	rs59427698	9	129425745	A	G	-0.0576035	0.0130853	5.37e-06	0.2028	19.3765
genus.Eubacteriumrectalegroup.id.14374	rs62547233	9	92013419	A	G	0.0536319	0.0120201	9.9e-06	0.3072	19.9059
genus.Eubacteriumrumi-ntiumgroup.id.11340	rs10131724	14	52219066	A	C	-0.199832	0.0414577	2.39e-06	0.06362	23.2247
genus.Eubacteriumrumi-ntiumgroup.id.11340	rs10923018	1	88523399	G	A	0.0726438	0.0160924	6.8e-06	0.4722	20.3724
genus.Eubacteriumrumi-ntiumgroup.id.11340	rs112375806	22	48749548	T	A	0.143141	0.0293757	5.82e-06	0.1074	23.7372
genus.Eubacteriumrumi-ntiumgroup.id.11340	rs11637981	15	61289622	G	T	-0.073258	0.0160888	5.44e-06	0.4841	20.7277
genus.Eubacteriumrumi-ntiumgroup.id.11340	rs13025464	2	201610645	T	C	-0.0737077	0.0163786	6.97e-06	0.3827	20.247
genus.Eubacteriumrumi-ntiumgroup.id.11340	rs139749	22	25303055	C	T	-0.0845439	0.0171791	8.59e-07	0.3419	24.2129
genus.Eubacteriumrumi-ntiumgroup.id.11340	rs16891896	5	33897589	G	A	-0.174787	0.0390573	2.38e-06	0.05865	20.0185
genus.Eubacteriumrumi-ntiumgroup.id.11340	rs17519472	12	30360954	C	T	0.107804	0.0233984	4.7e-06	0.1541	21.222
genus.Eubacteriumrumi-ntiumgroup.id.11340	rs209813	6	11953633	G	A	-0.103488	0.0236391	9.23e-06	0.166	19.1602
genus.Eubacteriumrumi-ntiumgroup.id.11340	rs2116427	5	121182996	A	G	0.0911461	0.0182353	4.67e-07	0.2565	24.9768
genus.Eubacteriumrumi-ntiumgroup.id.11340	rs2229917	9	130980937	A	G	0.153538	0.0323922	2.16e-06	0.0666	22.4609
genus.Eubacteriumrumi-ntiumgroup.id.11340	rs2418654	2	71247578	C	T	-0.0748879	0.0165852	6.17e-06	0.4781	20.3829
genus.Eubacteriumrumi-ntiumgroup.id.11340	rs2817174	1	3044181	C	T	-0.0734306	0.0163687	7.87e-06	0.4294	20.1193
genus.Eubacteriumrumi-ntiumgroup.id.11340	rs57340348	6	130030114	T	C	-0.0979429	0.0212166	4.93e-06	0.2147	21.3047
genus.Eubacteriumrumi-ntiumgroup.id.11340	rs606117	9	2539358	A	G	0.0833243	0.018056	4.82e-06	0.332	21.2903
genus.Eubacteriumrumi-ntiumgroup.id.11340	rs6676699	1	197978281	G	T	-0.0888124	0.0196447	6.38e-06	0.2217	20.4335
genus.Eubacteriumrumi-ntiumgroup.id.11340	rs7000472	8	138626268	A	G	-0.0762282	0.016523	4.07e-06	0.3618	21.2785
genus.Eubacteriumrumi-ntiumgroup.id.11340	rs72836424	10	129037453	C	T	-0.139825	0.030069	2.62e-06	0.09543	21.6178
genus.Eubacteriumrumi-ntiumgroup.id.11340	rs73139629	12	63306003	A	C	-0.115098	0.0247909	5.36e-06	0.1322	21.5491
genus.Eubacteriumventriosumgroup.id.11341	rs11617697	13	98785900	A	G	-0.143349	0.0286241	7.22e-07	0.04771	25.0754
genus.Eubacteriumventriosumgroup.id.11341	rs12964517	18	22460785	G	A	0.0587198	0.0123453	2.07e-06	0.3161	22.6207
genus.Eubacteriumventriosumgroup.id.11341	rs13082419	3	107736434	C	T	-0.0715522	0.016137	9.56e-06	0.17	19.6581
genus.Eubacteriumventriosumgroup.id.11341	rs16884680	8	114445055	G	T	-0.0906428	0.0191909	1.74e-06	0.1074	22.3059
genus.Eubacteriumventriosumgroup.id.11341	rs35179274	14	51960625	C	T	-0.0627263	0.013786	5.76e-06	0.2435	20.6999
genus.Eubacteriumventriosumgroup.id.11341	rs3809430	14	44975510	T	C	-0.0548171	0.0118426	3.55e-06	0.3479	21.4232
genus.Eubacteriumventriosumgroup.id.11341	rs57199565	3	190223732	T	C	0.0783394	0.0160257	7.97e-07	0.2406	23.8929
genus.Eubacteriumventriosumgroup.id.11341	rs6048195	20	2308307	A	T	-0.0603594	0.011658	2.5e-07	0.4791	26.803
genus.Eubacteriumventriosumgroup.id.11341	rs66746423	1	109398264	C	T	0.0751501	0.0164978	6.11e-06	0.1561	20.7465
genus.Eubacteriumventriosumgroup.id.11341	rs66830358	3	171895485	T	A	0.0528752	0.0117972	6.87e-06	0.4175	20.0857
genus.Eubacteriumventriosumgroup.id.11341	rs6704822	2	203661779	A	G	0.0739179	0.0166705	6.62e-06	0.1163	19.6583
genus.Eubacteriumventriosumgroup.id.11341	rs72783037	16	60348381	C	A	0.0658926	0.0143747	6.55e-06	0.1869	21.0097
genus.Eubacteriumventriosumgroup.id.11341	rs73615400	20	50140919	T	C	-0.0956303	0.0193428	9.54e-07	0.09046	24.4398
genus.Eubacteriumventriosumgroup.id.11341	rs73849225	4	126371814	T	C	0.0975711	0.0224388	5.21e-06	0.07952	18.9053
genus.Eubacteriumventriosumgroup.id.11341	rs78250280	1	147291928	G	A	0.0749762	0.0164404	3.36e-06	0.1491	20.7951
genus.Eubacteriumventriosumgroup.id.11341	rs876734	12	52423996	C	T	-0.0618696	0.0132532	2.89e-06	0.2893	21.7898
genus.Eubacteriumventriosumgroup.id.11341	rs9316536	13	51938576	T	G	-0.0817111	0.0183121	7.84e-06	0.1362	19.9081
genus.Eubacteriumxylanophilumgroup.id.14375	rs10140184	14	73181783	A	C	0.0576795	0.012599	4.96e-06	0.4125	20.9558
genus.Eubacteriumxylanophilumgroup.id.14375	rs10917203	1	22627266	A	C	0.0612633	0.0130917	3.15e-06	0.335	21.8949
genus.Eubacteriumxylanophilumgroup.id.14375	rs112176119	16	73696771	C	T	-0.113455	0.0245762	3.33e-06	0.06461	21.3084
genus.Eubacteriumxylanophilumgroup.id.14375	rs12980122	19	8255478	C	G	-0.108274	0.0238257	5.02e-06	0.08449	20.6481
genus.Eubacteriumxylanophilumgroup.id.14375	rs13239072	7	43566344	G	A	0.0687427	0.0142728	1.82e-06	0.2753	23.1936
genus.Eubacteriumxylanophilumgroup.id.14375	rs17830032	20	57995506	G	A	-0.160597	0.0310515	2.39e-07	0.05368	26.7437
genus.Eubacteriumxylanophilumgroup.id.14375	rs1999224	9	130498120	G	T	-0.0949051	0.0203503	3.75e-06	0.08847	21.7457
genus.Eubacteriumxylanophilumgroup.id.14375	rs2012708	16	84790559	A	G	0.0573202	0.0126905	6.53e-06	0.3638	20.3983
genus.Eubacteriumxylanophilumgroup.id.14375	rs2213117	11	131009660	T	G	0.0877797	0.0189012	4.21e-06	0.161	21.5646
genus.Eubacteriumxylanophilumgroup.id.14375	rs4654122	1	246780557	C	G	0.0553508	0.0123588	7.2e-06	0.4394	20.0554
genus.Eubacteriumxylanophilumgroup.id.14375	rs75586835	4	87891938	A	G	-0.114498	0.0263455	9.39e-06	0.0666	18.8847
genus.Eubacteriumxylanophilumgroup.id.14375	rs79582700	17	66689958	C	G	-0.0951677	0.0199969	2.41e-06	0.1074	22.6458
genus.Faecalibacterium.id.2057	rs10927394	1	245267339	G	T	-0.232262	0.0512364	7.02e-06	0.02684	20.5376
genus.Faecalibacterium.id.2057	rs114946999	2	37125235	C	T	-0.0861565	0.01896	5.7e-06	0.09841	20.6463
genus.Faecalibacterium.id.2057	rs11776390	8	38593645	T	C	-0.078354	0.017183	6.4e-06	0.08946	20.7907
genus.Faecalibacterium.id.2057	rs12320842	12	83502773	C	G	0.094833	0.0163962	7.57e-09	0.1322	33.4489
genus.Faecalibacterium.id.2057	rs1271565	14	64044097	C	T	-0.0576251	0.0119649	1.3e-06	0.2724	23.1929
genus.Faecalibacterium.id.2057	rs12753492	1	14201546	A	C	0.0641305	0.0149933	8.8e-06	0.1491	18.2929
genus.Faecalibacterium.id.2057	rs2835874	21	39027901	T	C	-0.0866356	0.0196496	7.54e-06	0.06958	19.4374
genus.Faecalibacterium.id.2057	rs28376661	15	47404021	C	G	0.0504817	0.0109368	3.66e-06	0.3738	21.303
genus.Faecalibacterium.id.2057	rs61875484	10	128614990	C	G	0.0817953	0.018369	9.18e-06	0.09046	19.8259
genus.Faecalibacterium.id.2057	rs6910935	6	131587157	A	G	0.134864	0.0277032	1.38e-06	0.05368	23.6954
genus.Faecalibacterium.id.2057	rs75499067	16	6099863	C	T	0.227585	0.0465522	1.76e-06	0.06362	23.8899
genus.Faecalibacterium.id.2057	rs79656633	1	111036827	T	C	0.145631	0.0323019	8.14e-06	0.1054	20.3215
genus.Faecalibacterium.id.2057	rs9536330	13	53567017	T	C	-0.048317	0.010797	5.33e-06	0.4085	20.0237
genus.FamilyXIIIAD3011group.id.11293	rs11126423	2	74195551	C	T	0.0904399	0.0196301	5.91e-06	0.1133	21.2232
genus.FamilyXIIIAD3011group.id.11293	rs11736617	4	38917830	G	A	-0.0759493	0.0172101	9.02e-06	0.1203	19.4724
genus.FamilyXIIIAD3011group.id.11293	rs12812672	12	18127597	T	C	-0.096065	0.020828	2.56e-06	0.07356	21.2701
genus.FamilyXIIIAD3011group.id.11293	rs12911842	15	40047706	A	T	-0.0811976	0.0183335	6.91e-06	0.1243	19.6125
genus.FamilyXIIIAD3011group.id.11293	rs149302	5	14159925	T	C	-0.0645635	0.0143225	7.48e-06	0.2127	20.3178
genus.FamilyXIIIAD3011group.id.11293	rs16840310	1	240694163	A	G	-0.0608052	0.0122149	6.75e-07	0.3718	24.7765
genus.FamilyXIIIAD3011group.id.11293	rs16940167	15	58683697	C	T	0.0732552	0.0159898	3.91e-06	0.169	20.986
genus.FamilyXIIIAD3011group.id.11293	rs17156849	7	28603985	G	A	-0.112891	0.0245292	4.19e-06	0.06262	21.178
genus.FamilyXIIIAD3011group.id.11293	rs62029761	16	16006242	A	G	0.128753	0.0276002	3.89e-06	0.06759	21.757
genus.FamilyXIIIAD3011group.id.11293	rs62200412	20	4618639	C	T	-0.0800851	0.0163834	5.8e-07	0.171	23.8908
genus.FamilyXIIIAD3011group.id.11293	rs72730932	1	192019835	C	A	-0.0899559	0.0177107	6.89e-07	0.164	25.7943
genus.FamilyXIIIAD3011group.id.11293	rs739451	9	136678954	C	T	0.0649589	0.0147534	7.88e-06	0.1759	19.3834
genus.FamilyXIIIAD3011group.id.11293	rs9276029	6	32695336	A	G	-0.0811384	0.0185669	8.93e-06	0.168	19.0947
genus.FamilyXIIIAD3011group.id.11293	rs9837139	3	29811865	A	G	0.10752	0.0240482	8.71e-06	0.08151	19.9872
genus.FamilyXIIIAD3011group.id.11293	rs9852893	3	3556826	C	G	0.0657834	0.0129056	3.88e-07	0.2565	25.9785
genus.FamilyXIIIUCG001.id.11294	rs112362903	17	33761027	A	G	-0.149047	0.0333271	7.88e-06	0.04274	19.9963
genus.FamilyXIIIUCG001.id.11294	rs116979587	15	25151194	T	A	-0.121679	0.0260821	3.05e-06	0.07058	21.7608
genus.FamilyXIIIUCG001.id.11294	rs12049454	1	85228325	T	C	-0.0647298	0.0134065	1.17e-06	0.3012	23.3081
genus.FamilyXIIIUCG001.id.11294	rs1426266	3	188224096	T	C	-0.0665521	0.0137151	1.25e-06	0.2962	23.5429
genus.FamilyXIIIUCG001.id.11294	rs2276529	21	45153079	C	G	-0.0759406	0.0165099	5.36e-06	0.1859	21.1539
genus.FamilyXIIIUCG001.id.11294	rs3842897	1	183503664	G	A	-0.112639	0.0242751	5.2e-06	0.06461	21.5272
genus.FamilyXIIIUCG001.id.11294	rs62414802	6	76598635	C	T	-0.0611904	0.013457	4.29e-06	0.2982	20.673
genus.FamilyXIIIUCG001.id.11294	rs7119679	11	94681786	G	A	-0.0809085	0.0174782	3.52e-06	0.1501	21.4252
genus.FamilyXIIIUCG001.id.11294	rs76463770	3	45479090	A	G	0.19313	0.0419866	3.77e-06	0.05169	21.1506
genus.FamilyXIIIUCG001.id.11294	rs8076666	17	78223817	A	G	0.088655	0.0198094	8.02e-06	0.1362	20.0259
genus.Flavonifractor.id.2059	rs114873521	5	168218403	C	T	-0.130067	0.0294087	7.13e-06	0.07654	19.5563
genus.Flavonifractor.id.2059	rs11642826	16	6696929	G	C	0.14686	0.0325191	6.65e-06	0.06362	20.3904
genus.Flavonifractor.id.2059	rs11811696	1	237351354	T	C	-0.116063	0.0241012	2.07e-06	0.1103	23.1859
genus.Flavonifractor.id.2059	rs12030302	1	77887835	A	G	-0.0692276	0.0137467	5.61e-07	0.4911	25.356
genus.Flavonifractor.id.2059	rs12038887	1	102287083	C	G	0.0942719	0.0211646	9.37e-06	0.1093	19.8364
genus.Flavonifractor.id.2059	rs34066017	11	44849689	A	G	0.0764294	0.0159789	1.52e-06	0.2455	22.8741
genus.Flavonifractor.id.2059	rs6761463	2	50201547	G	C	-0.083392	0.0184596	8.11e-06	0.165	20.4043
genus.Flavonifractor.id.2059	rs806808	10	32381186	T	C	0.0667272	0.0136557	1.18e-06	0.4761	23.8723
genus.Fusicatenibacter.id.11305	rs10439674	21	42681392	A	G	-0.0572129	0.0130007	7.68e-06	0.2018	19.3645
genus.Fusicatenibacter.id.11305	rs167879	20	55937366	C	T	-0.0659543	0.0148763	5.87e-06	0.167	19.6538
genus.Fusicatenibacter.id.11305	rs1864685	17	70721782	A	C	-0.0494799	0.0108105	4.96e-06	0.4652	20.9468
genus.Fusicatenibacter.id.11305	rs2025938	10	112177119	G	A	-0.0967298	0.0205426	2.99e-06	0.07654	22.1695
genus.Fusicatenibacter.id.11305	rs2039204	9	130371107	T	A	-0.0497414	0.0107941	3.94e-06	0.4314	21.233
genus.Fusicatenibacter.id.11305	rs206581	18	10370596	A	G	-0.0568339	0.0127894	8.96e-06	0.2087	19.7453
genus.Fusicatenibacter.id.11305	rs2132128	8	15360718	G	A	-0.0771914	0.0160344	1.08e-06	0.165	23.1729
genus.Fusicatenibacter.id.11305	rs3303	10	120447429	T	C	-0.0953657	0.020407	3.94e-06	0.07654	21.8361
genus.Fusicatenibacter.id.11305	rs4378146	1	24927625	A	C	-0.0616691	0.0125259	7.2e-07	0.2416	24.2364
genus.Fusicatenibacter.id.11305	rs60254196	7	148856720	A	G	-0.0492427	0.0109365	5.47e-06	0.4592	20.2711
genus.Fusicatenibacter.id.11305	rs62187631	2	226649570	T	C	-0.0710571	0.015924	4.55e-06	0.1402	19.9094
genus.Fusicatenibacter.id.11305	rs62353480	5	29595000	A	G	-0.0701397	0.0145589	1.57e-06	0.171	23.2069
genus.Fusicatenibacter.id.11305	rs6515626	20	25257001	G	A	0.141575	0.0313559	7.29e-06	0.06163	20.3809
genus.Fusicatenibacter.id.11305	rs704418	3	64252803	T	C	0.0739124	0.0151073	7.77e-07	0.1859	23.9337
genus.Fusicatenibacter.id.11305	rs73103914	12	58658311	A	G	-0.0597324	0.0134458	8.3e-06	0.1779	19.7333
genus.Fusicatenibacter.id.11305	rs792108	2	5532793	T	C	-0.0508345	0.0113843	8.5e-06	0.3539	19.9366
genus.Fusicatenibacter.id.11305	rs8028026	15	88353215	A	G	-0.0792146	0.0180505	8.06e-06	0.09145	19.2566
genus.Fusicatenibacter.id.11305	rs8063430	16	73821805	T	C	-0.104026	0.022217	4.93e-06	0.05964	21.9211
genus.Fusicatenibacter.id.11305	rs9905659	17	70697344	G	A	-0.061617	0.0136576	7.31e-06	0.1879	20.3518
genus.Gordonibacter.id.821	rs117347059	7	129433205	G	C	-0.128261	0.0285123	9.17e-06	0.2068	20.2251
genus.Gordonibacter.id.821	rs13412653	2	30158494	A	C	0.107597	0.0239228	8.61e-06	0.3539	20.2184
genus.Gordonibacter.id.821	rs16955299	17	52957210	G	A	-0.196423	0.0433538	6.37e-06	0.0835	20.5157
genus.Gordonibacter.id.821	rs322296	7	136937189	G	A	0.17869	0.037722	4.02e-06	0.1193	22.4268
genus.Gordonibacter.id.821	rs35042269	4	8142607	C	A	-0.180293	0.0403296	8.11e-06	0.1889	19.974
genus.Gordonibacter.id.821	rs3765837	1	210628449	T	G	-0.190729	0.0433608	7.17e-06	0.07853	19.3371
genus.Gordonibacter.id.821	rs4596722	9	88787144	A	G	0.102908	0.0231571	9.06e-06	0.4761	19.7378
genus.Gordonibacter.id.821	rs61934597	12	131024079	C	T	-0.172495	0.0388567	8.37e-06	0.07555	19.6962
genus.Gordonibacter.id.821	rs71545975	7	47144505	A	G	-0.153972	0.0338918	7.04e-06	0.173	20.6277
genus.Gordonibacter.id.821	rs7220558	17	10148653	A	T	0.116884	0.0234834	6.71e-07	0.4324	24.7604
genus.Gordonibacter.id.821	rs72714787	4	136768501	C	A	0.181405	0.0377102	1.43e-06	0.1044	23.1285
genus.Gordonibacter.id.821	rs72939513	1	83136096	A	G	-0.21399	0.0490592	7.98e-06	0.05368	19.0148
genus.Gordonibacter.id.821	rs7294633	12	29024534	C	T	0.12867	0.0249946	3.44e-07	0.3509	26.4867
genus.Gordonibacter.id.821	rs76287110	3	187450354	A	T	-0.242965	0.0466177	1.67e-07	0.07058	27.1479
genus.Gordonibacter.id.821	rs768830	7	18970607	G	A	0.149852	0.0333315	7.76e-06	0.1292	20.2016
genus.Haemophilus.id.3698	rs10781340	9	78752170	G	A	0.0948915	0.0203221	4.32e-06	0.166	21.7983
genus.Haemophilus.id.3698	rs10840326	11	9951672	C	G	-0.0677384	0.0151463	7.37e-06	0.4433	19.9968
genus.Haemophilus.id.3698	rs111582866	16	48742489	G	A	-0.124265	0.026016	1.27e-06	0.1014	22.8095
genus.Haemophilus.id.3698	rs12191680	6	129224488	C	G	0.106544	0.0200323	1.47e-07	0.165	28.2815
genus.Haemophilus.id.3698	rs12876183	13	85114550	T	A	0.0749201	0.016711	9.62e-06	0.2753	20.0955
genus.Haemophilus.id.3698	rs35509	12	115493337	G	A	0.128249	0.0268779	2.01e-06	0.07853	22.7622
genus.Haemophilus.id.3698	rs4822728	22	26891808	T	C	0.0705861	0.0151388	3.48e-06	0.4374	21.7351
genus.Haemophilus.id.3698	rs56310940	7	24360361	G	C	-0.108393	0.0247052	7.23e-06	0.0825	19.2457
genus.Haemophilus.id.3698	rs76022354	10	94306385	C	T	0.244638	0.0505504	1.83e-06	0.0328	23.4076
genus.Haemophilus.id.3698	rs78909003	9	105650242	T	C	-0.246256	0.0503924	1.67e-06	0.0497	23.867
genus.Haemophilus.id.3698	rs9328464	6	8350917	T	C	0.0723095	0.0148799	1.42e-06	0.492	23.6098
genus.Haemophilus.id.3698	rs9382510	6	55448491	C	T	-0.093521	0.0172649	7.12e-08	0.2455	29.3358
genus.Haemophilus.id.3698	rs9574096	13	36104947	A	T	-0.0736375	0.0155227	2.18e-06	0.3618	22.4992
genus.Haemophilus.id.3698	rs9895850	17	64535013	T	C	-0.192957	0.0416755	2.14e-06	0.0497	21.4274
genus.Holdemanella.id.11393	rs12415649	10	125021315	G	C	0.0839384	0.0190567	7.88e-06	0.2376	19.396
genus.Holdemanella.id.11393	rs12513188	4	71000791	G	A	0.0903906	0.0195276	4.65e-06	0.2217	21.4208
genus.Holdemanella.id.11393	rs17586763	13	50932063	T	C	-0.227285	0.0510135	7.72e-06	0.01789	19.84
genus.Holdemanella.id.11393	rs1830029	7	14728950	C	G	-0.0954096	0.021093	5.35e-06	0.1799	20.4545
genus.Holdemanella.id.11393	rs1926302	1	65153340	G	A	-0.107972	0.0231421	7.5e-06	0.1531	21.7622
genus.Holdemanella.id.11393	rs34187114	8	138623633	C	A	-0.104505	0.022601	5.13e-06	0.166	21.3752
genus.Holdemanella.id.11393	rs35228298	3	85392882	G	A	0.0934832	0.0202886	7.3e-06	0.2465	21.225
genus.Holdemanella.id.11393	rs4541991	9	105004835	T	C	-0.0927334	0.0194435	2.1e-06	0.2356	22.7411
genus.Holdemanella.id.11393	rs607782	6	4148609	T	C	-0.0854214	0.0172515	7.19e-07	0.3817	24.5111
genus.Holdemanella.id.11393	rs62113381	19	7668225	T	C	-0.105447	0.0232029	5.54e-06	0.159	20.6474
genus.Holdemanella.id.11393	rs73011279	19	15020095	T	C	-0.0961669	0.0199336	1.36e-06	0.2078	23.2681
genus.Holdemanella.id.11393	rs75764681	10	4494630	T	C	-0.283103	0.0598999	1.94e-06	0.06262	22.3227
genus.Holdemanella.id.11393	rs761624	6	163603171	C	G	0.0959801	0.0179537	1.38e-07	0.3082	28.572
genus.Holdemanella.id.11393	rs8113760	19	43851935	G	A	0.078999	0.01734	4.62e-06	0.3519	20.7504
genus.Holdemania.id.2157	rs10885477	10	115332413	T	C	-0.135137	0.0301894	8.6e-06	0.06163	20.0325
genus.Holdemania.id.2157	rs11080063	17	26789271	G	A	-0.0665238	0.0149837	6.67e-06	0.4662	19.7069
genus.Holdemania.id.2157	rs111745969	15	93110222	A	G	0.120677	0.0265781	3.71e-06	0.07952	20.6108
genus.Holdemania.id.2157	rs113593397	8	123973840	A	G	-0.128935	0.0282526	9.36e-06	0.1024	20.8218
genus.Holdemania.id.2157	rs116500994	13	81685543	G	T	-0.13755	0.0293386	2.34e-06	0.05169	21.9757
genus.Holdemania.id.2157	rs12701617	7	38292857	A	G	-0.0660617	0.0149427	9.52e-06	0.4583	19.541
genus.Holdemania.id.2157	rs150096134	12	39589195	T	A	0.162139	0.0332089	2.38e-06	0.06262	23.8309
genus.Holdemania.id.2157	rs1867876	11	18768068	T	C	0.0842919	0.0162192	2.74e-07	0.2942	27.0034
genus.Holdemania.id.2157	rs41438744	14	102553414	C	G	-0.12487	0.027013	2.44e-06	0.07256	21.3637
genus.Holdemania.id.2157	rs4146507	5	106209093	C	T	0.079488	0.0177002	7.23e-06	0.2217	20.1628
genus.Holdemania.id.2157	rs55888180	17	76443497	C	G	0.128671	0.0282795	5.89e-06	0.08748	20.6974
genus.Holdemania.id.2157	rs6133067	20	3839754	T	C	0.0910829	0.0178561	5.17e-07	0.3111	26.0137
genus.Holdemania.id.2157	rs73139538	7	63323145	G	A	-0.148594	0.0327469	7.77e-06	0.05268	20.5851
genus.Holdemania.id.2157	rs77293403	5	77388406	A	G	0.164556	0.0341775	1.77e-06	0.04573	23.1758
genus.Holdemania.id.2157	rs80149660	10	129908282	C	T	-0.232987	0.0519183	6.04e-06	0.05865	20.1261
genus.Holdemania.id.2157	rs9500080	6	105737322	C	T	0.0926764	0.0178886	4.09e-07	0.2346	26.8343
genus.Holdemania.id.2157	rs9529719	13	70856516	T	C	0.074038	0.0160494	5.97e-06	0.325	21.2762
genus.Holdemania.id.2157	rs967319	3	60615680	T	C	0.0788638	0.0176744	8.38e-06	0.2465	19.9054
genus.Howardella.id.2000	rs10048062	15	98476920	C	T	-0.147352	0.0336531	8.59e-06	0.1074	19.1617
genus.Howardella.id.2000	rs12452946	17	17253288	A	G	-0.105833	0.0228941	3.8e-06	0.499	21.3584
genus.Howardella.id.2000	rs1484873	18	43206985	A	G	-0.227831	0.046335	2.56e-06	0.06859	24.1639
genus.Howardella.id.2000	rs17167098	7	133154356	G	A	-0.169366	0.0352068	1.12e-06	0.1133	23.1289
genus.Howardella.id.2000	rs2154047	14	95452797	C	A	-0.192557	0.0420093	9.97e-06	0.06759	20.9985
genus.Howardella.id.2000	rs36081916	7	93527414	T	C	-0.18123	0.0402987	4.7e-06	0.1113	20.2119
genus.Howardella.id.2000	rs3791893	2	218819396	A	G	0.147035	0.034023	9.5e-06	0.1233	18.6668
genus.Howardella.id.2000	rs609430	4	169178315	T	G	-0.112045	0.0239328	3.34e-06	0.339	21.9065
genus.Howardella.id.2000	rs61771805	1	72972799	A	T	-0.136779	0.0296811	4.03e-06	0.1869	21.2244
genus.Howardella.id.2000	rs672217	18	60125134	G	A	0.164146	0.0349993	3.52e-06	0.1412	21.9837
genus.Howardella.id.2000	rs901099	11	77901287	T	G	-0.12718	0.0250924	6.53e-07	0.3121	25.6753
genus.Hungatella.id.11306	rs10044993	5	58424440	C	A	0.139547	0.0316748	8.07e-06	0.1173	19.4002
genus.Hungatella.id.11306	rs13128780	4	166058998	T	C	-0.149725	0.0312777	1.75e-06	0.1451	22.9035
genus.Hungatella.id.11306	rs13249325	8	14853525	T	G	-0.100023	0.0225883	9.69e-06	0.3668	19.5984
genus.Hungatella.id.11306	rs17092615	14	95973619	G	A	0.152235	0.0337867	7.38e-06	0.1243	20.2917
genus.Hungatella.id.11306	rs72759041	15	89577376	G	T	-0.126025	0.0282242	3.86e-06	0.2346	19.9272
genus.Intestinibacter.id.11345	rs10805326	4	14324623	G	A	0.0775151	0.0139665	3.55e-08	0.2783	30.7984
genus.Intestinibacter.id.11345	rs11109097	12	97928437	C	T	0.0624272	0.0138539	5.49e-06	0.3121	20.3016
genus.Intestinibacter.id.11345	rs118030283	16	5993076	G	A	-0.151829	0.0324471	2.67e-06	0.03777	21.8907
genus.Intestinibacter.id.11345	rs16938435	9	21502923	T	C	-0.112189	0.0235439	1.8e-06	0.06064	22.7023
genus.Intestinibacter.id.11345	rs2098844	11	127703160	C	T	-0.0575295	0.0128416	6.79e-06	0.4245	20.0667
genus.Intestinibacter.id.11345	rs2702387	4	179361262	A	G	0.0608559	0.0132145	4.26e-06	0.3519	21.2046
genus.Intestinibacter.id.11345	rs4327025	15	92446683	G	A	-0.0810346	0.0154397	1.64e-07	0.1948	27.5419
genus.Intestinibacter.id.11345	rs447950	5	148846426	A	G	0.0628342	0.0136652	5.64e-06	0.2992	21.1391
genus.Intestinibacter.id.11345	rs478972	11	125663184	T	C	-0.142681	0.0297116	1.82e-06	0.05964	23.0566
genus.Intestinibacter.id.11345	rs6062862	20	61325223	A	G	0.0924508	0.0204658	6.68e-06	0.09443	20.4029
genus.Intestinibacter.id.11345	rs62430350	6	170918194	T	C	0.151096	0.0351476	6.84e-06	0.05765	18.4756
genus.Intestinibacter.id.11345	rs68093214	3	70657785	C	T	0.0662258	0.0149877	9.26e-06	0.2575	19.5213
genus.Intestinibacter.id.11345	rs6875660	5	159686256	C	T	0.0890455	0.0193905	3.06e-06	0.1233	21.0851
genus.Intestinibacter.id.11345	rs893394	2	20054971	G	A	0.0583322	0.0130729	7.85e-06	0.4195	19.9066
genus.Intestinibacter.id.11345	rs9348442	6	10303945	C	T	0.099082	0.0221625	6.26e-06	0.08748	19.9839
genus.Intestinimo-s.id.2062	rs1000888	13	23343542	C	G	-0.0585038	0.013219	9.71e-06	0.3956	19.5838
genus.Intestinimo-s.id.2062	rs10262702	7	66890843	T	C	0.0918017	0.0194885	2.06e-06	0.1292	22.1857
genus.Intestinimo-s.id.2062	rs11258178	10	13124513	A	G	0.0660742	0.0134139	6.98e-07	0.4145	24.2595
genus.Intestinimo-s.id.2062	rs12226153	11	94364293	A	G	-0.151142	0.0306922	5.12e-07	0.06163	24.2449
genus.Intestinimo-s.id.2062	rs12566247	1	43767569	T	A	0.0637084	0.0135355	2.19e-06	0.3479	22.1498
genus.Intestinimo-s.id.2062	rs17067892	8	3763540	C	T	0.107194	0.0250013	6.38e-06	0.07654	18.3797
genus.Intestinimo-s.id.2062	rs1859797	7	22007303	G	A	0.060368	0.0131793	4.12e-06	0.496	20.9777
genus.Intestinimo-s.id.2062	rs2276760	3	150620956	A	G	-0.0685233	0.0152546	7.84e-06	0.2197	20.1746
genus.Intestinimo-s.id.2062	rs2731794	5	17209391	C	T	0.120632	0.0257529	1.92e-06	0.05964	21.9379
genus.Intestinimo-s.id.2062	rs2930225	16	85327902	G	T	0.0729524	0.0152948	1.35e-06	0.2584	22.7466
genus.Intestinimo-s.id.2062	rs4113676	20	6218922	A	C	-0.218507	0.0490152	7.42e-06	0.06163	19.8607
genus.Intestinimo-s.id.2062	rs4784055	16	58818770	T	C	-0.175324	0.038599	8.72e-07	0.05567	20.6185
genus.Intestinimo-s.id.2062	rs62240188	3	10611142	G	A	0.130074	0.0267179	2.2e-06	0.06859	23.6968
genus.Intestinimo-s.id.2062	rs62427239	6	155737906	C	A	0.162658	0.0367647	9.41e-06	0.04573	19.5683
genus.Intestinimo-s.id.2062	rs6934519	6	67200802	C	T	0.0692373	0.0151154	8.57e-06	0.2753	20.9784
genus.Intestinimo-s.id.2062	rs716604	2	6514088	A	G	0.0818068	0.0165992	8.57e-07	0.1879	24.2846
genus.Intestinimo-s.id.2062	rs7170984	15	93819735	T	C	-0.0658116	0.0140767	2.98e-06	0.2903	21.8539
genus.Intestinimo-s.id.2062	rs72982915	2	140898088	C	T	0.183158	0.0402743	4.91e-06	0.04573	20.6748
genus.Intestinimo-s.id.2062	rs9823439	3	17187502	T	C	-0.0581947	0.0131455	9.86e-06	0.4414	19.5948
genus.Intestinimo-s.id.2062	rs994794	4	114608814	G	C	-0.141905	0.0315074	7.31e-06	0.03976	20.2804
genus.Lachnoclostridium.id.11308	rs1031599	3	66725825	G	T	-0.078627	0.0175644	6.31e-06	0.08449	20.0367
genus.Lachnoclostridium.id.11308	rs12566975	1	185091351	T	C	-0.0468097	0.0105787	9.57e-06	0.493	19.5776
genus.Lachnoclostridium.id.11308	rs1528479	2	167244051	G	A	-0.0497798	0.0111919	9.64e-06	0.3698	19.781
genus.Lachnoclostridium.id.11308	rs1997204	12	102046595	T	C	-0.108075	0.0242022	5.97e-06	0.05268	19.9378
genus.Lachnoclostridium.id.11308	rs2385421	18	19743455	A	G	0.0746186	0.0180734	7.14e-06	0.1044	17.0438
genus.Lachnoclostridium.id.11308	rs3821998	4	38694566	C	A	-0.0864066	0.0192519	6.72e-06	0.08847	20.1417
genus.Lachnoclostridium.id.11308	rs4738679	8	59370320	G	A	-0.0520267	0.011404	4.42e-06	0.3648	20.8106
genus.Lachnoclostridium.id.11308	rs6112314	20	19300846	A	C	-0.0561715	0.0108174	2.43e-07	0.3966	26.961
genus.Lachnoclostridium.id.11308	rs615997	3	23037786	T	C	0.0511752	0.0106491	2.03e-06	0.499	23.0913
genus.Lachnoclostridium.id.11308	rs61915992	12	28169306	A	T	0.0803876	0.0172209	2.67e-06	0.1233	21.7879
genus.Lachnoclostridium.id.11308	rs62028349	16	27217620	G	C	0.0469989	0.0105971	9.17e-06	0.495	19.6677
genus.Lachnoclostridium.id.11308	rs62285313	3	177470032	A	G	0.0864203	0.0181565	1.58e-06	0.08549	22.6524
genus.Lachnoclostridium.id.11308	rs72829893	17	46694541	G	T	0.117472	0.0268103	5.58e-06	0.06561	19.1954
genus.Lachnoclostridium.id.11308	rs78068103	17	13816159	A	G	0.0886199	0.0194248	3.67e-06	0.09145	20.8113
genus.Lachnoclostridium.id.11308	rs789029	18	1053252	C	T	-0.0641289	0.0137974	3.75e-06	0.1889	21.6005
genus.Lachnospira.id.2004	rs13157098	5	176802250	A	G	-0.0768058	0.0155312	5.99e-07	0.167	24.4525
genus.Lachnospira.id.2004	rs159484	4	111995627	G	A	0.0794668	0.0176999	6.68e-06	0.1133	20.1548
genus.Lachnospira.id.2004	rs2326833	6	6893668	C	G	-0.078495	0.017109	4.6e-06	0.1252	21.0464
genus.Lachnospira.id.2004	rs2520509	12	91006514	A	G	0.0519063	0.011578	7.42e-06	0.3181	20.0966
genus.Lachnospira.id.2004	rs4686798	3	186445436	T	C	0.0531826	0.0113747	2.74e-06	0.3857	21.8576
genus.Lachnospira.id.2004	rs4923324	11	25962890	G	A	-0.0617321	0.0133387	2.44e-06	0.2386	21.4163
genus.Lachnospira.id.2004	rs56791201	2	57701660	T	C	0.051823	0.0110697	2.93e-06	0.4573	21.9141
genus.LachnospiraceaeFCS020group.id.11314	rs10093861	8	121244406	G	A	-0.0568869	0.0121152	3.06e-06	0.498	22.0445
genus.LachnospiraceaeFCS020group.id.11314	rs113859143	5	109403564	G	C	-0.108906	0.0242055	2.55e-06	0.08449	20.2401
genus.LachnospiraceaeFCS020group.id.11314	rs12078956	1	35328576	C	G	0.106101	0.0222904	2.15e-06	0.1213	22.6535
genus.LachnospiraceaeFCS020group.id.11314	rs1254846	10	44346094	G	A	0.105963	0.0232501	5.6e-06	0.09145	20.7677
genus.LachnospiraceaeFCS020group.id.11314	rs1363769	19	17865305	T	C	-0.200628	0.0449372	1.58e-06	0.0328	19.9218
genus.LachnospiraceaeFCS020group.id.11314	rs2322265	4	166588085	C	T	-0.0666305	0.0141577	5.21e-06	0.2555	22.1463
genus.LachnospiraceaeFCS020group.id.11314	rs2862811	3	165996415	T	C	0.0564927	0.0121736	3.92e-06	0.4543	21.532
genus.LachnospiraceaeFCS020group.id.11314	rs35035870	11	3248876	T	C	-0.190615	0.0414403	2.62e-06	0.03579	21.1503
genus.LachnospiraceaeFCS020group.id.11314	rs369444	16	23631307	C	G	0.125481	0.0259008	3.15e-06	0.06362	23.4673
genus.LachnospiraceaeFCS020group.id.11314	rs3999074	10	65563647	G	T	-0.0550587	0.0121847	6.55e-06	0.4781	20.4155
genus.LachnospiraceaeFCS020group.id.11314	rs4452603	6	71966268	T	G	0.0604208	0.0135965	8.98e-06	0.2863	19.745
genus.LachnospiraceaeFCS020group.id.11314	rs7249113	19	2571232	G	A	0.0679483	0.0133496	3.72e-07	0.2813	25.9034
genus.LachnospiraceaeFCS020group.id.11314	rs72793667	2	53946431	A	G	-0.116881	0.0246589	1.63e-06	0.0835	22.463
genus.LachnospiraceaeFCS020group.id.11314	rs9308097	4	165786478	A	G	0.055381	0.0123659	7.47e-06	0.4523	20.0541
genus.LachnospiraceaeFCS020group.id.11314	rs9788306	13	40419314	C	T	-0.062804	0.0130744	1.39e-06	0.2843	23.071
genus.LachnospiraceaeFCS020group.id.11314	rs9919338	1	118425334	G	C	-0.0553339	0.0120621	4.91e-06	0.4364	21.0413
genus.LachnospiraceaeNC2004group.id.11316	rs117467633	17	21157406	T	C	-0.169687	0.0383169	9.13e-06	0.06262	19.6042
genus.LachnospiraceaeNC2004group.id.11316	rs12127733	1	234157721	G	A	0.115182	0.0246006	3.11e-06	0.1779	21.9146
genus.LachnospiraceaeNC2004group.id.11316	rs12208226	6	22725908	C	A	-0.154739	0.0340372	9.75e-06	0.1064	20.6603
genus.LachnospiraceaeNC2004group.id.11316	rs12863463	13	47512191	G	A	-0.156365	0.0345372	6.04e-06	0.05467	20.4903
genus.LachnospiraceaeNC2004group.id.11316	rs1331592	9	122239986	C	G	0.0948806	0.0208369	5.34e-06	0.2286	20.7278
genus.LachnospiraceaeNC2004group.id.11316	rs17067076	18	58229086	G	A	-0.154631	0.0352194	5.61e-06	0.07654	19.268
genus.LachnospiraceaeNC2004group.id.11316	rs1928659	9	29334137	T	C	0.102522	0.0226445	6.17e-06	0.2495	20.4904
genus.LachnospiraceaeNC2004group.id.11316	rs1929743	13	76829562	T	C	0.0837206	0.0190318	9.06e-06	0.3121	19.3449
genus.LachnospiraceaeNC2004group.id.11316	rs3756315	5	149544722	A	G	-0.0883469	0.0188397	3.33e-06	0.339	21.9836
genus.LachnospiraceaeNC2004group.id.11316	rs6116753	20	5330700	G	A	0.0994748	0.0209139	2.92e-06	0.2396	22.616
genus.LachnospiraceaeND3007group.id.11317	rs13110238	4	7678735	C	G	-0.0636978	0.0142041	4.48e-06	0.2445	20.1077
genus.LachnospiraceaeND3007group.id.11317	rs2861203	3	172950553	G	A	0.0572304	0.0127279	7.37e-06	0.3191	20.2155
genus.LachnospiraceaeND3007group.id.11317	rs72776675	10	14137663	T	C	-0.0647067	0.014797	8.72e-06	0.175	19.1203
genus.LachnospiraceaeND3007group.id.11317	rs9932954	16	1100633	A	G	-0.0561864	0.0115984	1.25e-06	0.4284	23.4643
genus.LachnospiraceaeNK4A136group.id.11319	rs10952110	7	8497922	G	T	0.0487709	0.0109614	9.08e-06	0.4483	19.794
genus.LachnospiraceaeNK4A136group.id.11319	rs11263806	17	35240097	A	G	-0.0524615	0.0116758	5.07e-06	0.2783	20.1864
genus.LachnospiraceaeNK4A136group.id.11319	rs12362320	11	3922055	G	C	0.0573168	0.0115466	8.04e-07	0.336	24.6378
genus.LachnospiraceaeNK4A136group.id.11319	rs12611395	19	21806125	A	G	-0.0902532	0.0199652	5.83e-06	0.08946	20.4326
genus.LachnospiraceaeNK4A136group.id.11319	rs160061	5	6116659	A	G	0.0513831	0.0108094	2.12e-06	0.4682	22.5936
genus.LachnospiraceaeNK4A136group.id.11319	rs28540839	8	84735080	A	C	0.0508285	0.0110591	9.34e-06	0.4871	21.1214
genus.LachnospiraceaeNK4A136group.id.11319	rs2880566	17	30016653	T	C	0.0599578	0.0134693	5.61e-06	0.1879	19.8132
genus.LachnospiraceaeNK4A136group.id.11319	rs4955932	3	55181375	T	C	-0.0492283	0.0109388	7.05e-06	0.3956	20.2508
genus.LachnospiraceaeNK4A136group.id.11319	rs59805249	5	90289997	T	C	0.0936162	0.0207982	9.45e-06	0.09046	20.2578
genus.LachnospiraceaeNK4A136group.id.11319	rs68104925	14	100177681	T	C	-0.0549104	0.0115385	2.37e-06	0.3708	22.6443
genus.LachnospiraceaeNK4A136group.id.11319	rs7073658	10	62175024	T	G	-0.0499621	0.0109693	5.27e-06	0.4046	20.7432
genus.LachnospiraceaeNK4A136group.id.11319	rs73044693	19	51256120	A	G	-0.10758	0.0229884	3.57e-06	0.0666	21.8965
genus.LachnospiraceaeNK4A136group.id.11319	rs7616165	3	190415145	G	T	-0.230542	0.0483465	2.77e-06	0.03678	22.7279
genus.LachnospiraceaeNK4A136group.id.11319	rs76193507	3	161749981	A	G	-0.22973	0.0499776	2.93e-06	0.05666	21.1175
genus.LachnospiraceaeNK4A136group.id.11319	rs7832116	8	4842929	A	G	-0.0714756	0.0151703	3.57e-06	0.1461	22.1961
genus.LachnospiraceaeNK4A136group.id.11319	rs954878	1	54578401	A	G	-0.0520656	0.0109082	1.78e-06	0.4503	22.7795
genus.LachnospiraceaeUCG001.id.11321	rs10815577	9	7273249	C	G	-0.0683706	0.0143691	1.72e-06	0.3867	22.6359
genus.LachnospiraceaeUCG001.id.11321	rs12131224	1	166199362	C	T	0.117095	0.02591	7.4e-06	0.1163	20.42
genus.LachnospiraceaeUCG001.id.11321	rs2050911	1	82384407	G	A	0.0751466	0.0153934	1.11e-06	0.3042	23.8266
genus.LachnospiraceaeUCG001.id.11321	rs2371284	12	56256262	T	C	-0.0761893	0.0170127	7.56e-06	0.2227	20.0519
genus.LachnospiraceaeUCG001.id.11321	rs437876	3	42568440	T	C	0.0784637	0.0144768	7.17e-08	0.3728	29.3703
genus.LachnospiraceaeUCG001.id.11321	rs4981345	14	21455973	T	C	-0.0681973	0.0149831	6.09e-06	0.3509	20.7129
genus.LachnospiraceaeUCG001.id.11321	rs573933	9	14477851	T	C	-0.107898	0.0232346	3.11e-06	0.1024	21.5612
genus.LachnospiraceaeUCG001.id.11321	rs62496417	7	96965504	T	G	-0.0748504	0.0165681	5.88e-06	0.2714	20.4061
genus.LachnospiraceaeUCG001.id.11321	rs7213933	17	36155074	T	A	-0.0816269	0.01838	9.02e-06	0.1948	19.7191
genus.LachnospiraceaeUCG001.id.11321	rs7341608	8	56839500	T	C	-0.0784757	0.0177648	9.48e-06	0.1899	19.5103
genus.LachnospiraceaeUCG001.id.11321	rs74034332	16	79092359	G	A	0.168045	0.0382637	3.33e-06	0.04573	19.2813
genus.LachnospiraceaeUCG001.id.11321	rs78848836	1	53773248	A	G	-0.118868	0.0259753	3.38e-06	0.0835	20.9371
genus.LachnospiraceaeUCG001.id.11321	rs79476906	1	108102470	T	A	-0.087088	0.0197008	8.27e-06	0.1441	19.5371
genus.LachnospiraceaeUCG001.id.11321	rs8104225	19	13962924	A	G	0.0892098	0.0197665	8.04e-06	0.1491	20.3647
genus.LachnospiraceaeUCG001.id.11321	rs9403580	6	145006780	C	T	0.107801	0.0229777	3.47e-06	0.1093	22.006
genus.LachnospiraceaeUCG001.id.11321	rs985416	3	148269083	C	T	0.0970258	0.0181807	1.46e-07	0.2058	28.4752
genus.LachnospiraceaeUCG004.id.11324	rs11128180	3	70592215	A	G	0.0648288	0.0140126	4.52e-06	0.2237	21.4011
genus.LachnospiraceaeUCG004.id.11324	rs12072562	1	105287469	T	C	0.133104	0.0303566	7.07e-06	0.05169	19.2212
genus.LachnospiraceaeUCG004.id.11324	rs12673420	7	71303007	G	A	0.0554351	0.0118375	2.98e-06	0.4414	21.9274
genus.LachnospiraceaeUCG004.id.11324	rs12747809	1	240359089	G	A	-0.062197	0.0125685	8.65e-07	0.34	24.4858
genus.LachnospiraceaeUCG004.id.11324	rs12894272	14	40536481	A	G	0.0579792	0.0125229	4.34e-06	0.3002	21.4326
genus.LachnospiraceaeUCG004.id.11324	rs233486	6	14817584	A	G	-0.0799088	0.017766	6.28e-06	0.1243	20.2277
genus.LachnospiraceaeUCG004.id.11324	rs2444793	6	81318836	C	T	-0.0542433	0.0118188	4.77e-06	0.4702	21.0615
genus.LachnospiraceaeUCG004.id.11324	rs2706242	13	51292902	G	C	-0.0901399	0.0199712	9.84e-06	0.09344	20.3687
genus.LachnospiraceaeUCG004.id.11324	rs2726805	4	183247601	A	G	0.0548397	0.0120844	6.3e-06	0.4085	20.591
genus.LachnospiraceaeUCG004.id.11324	rs2882478	2	49904589	G	A	-0.0577091	0.0118338	1.21e-06	0.4553	23.7781
genus.LachnospiraceaeUCG004.id.11324	rs35182105	12	24572337	A	G	-0.109724	0.024221	4.87e-06	0.07256	20.519
genus.LachnospiraceaeUCG004.id.11324	rs6656451	1	65990422	C	T	-0.05436	0.011947	5.57e-06	0.4394	20.7005
genus.LachnospiraceaeUCG004.id.11324	rs7629954	3	154242406	A	G	0.108441	0.023825	5.77e-06	0.06859	20.7134
genus.LachnospiraceaeUCG008.id.11328	rs10741777	11	19572557	T	C	-0.0973842	0.0194791	7.69e-07	0.2614	24.987
genus.LachnospiraceaeUCG008.id.11328	rs10793103	11	74391775	C	T	0.0974344	0.0181279	9.35e-08	0.3042	28.8805
genus.LachnospiraceaeUCG008.id.11328	rs10801803	1	90818872	G	A	-0.117029	0.0243085	1.4e-06	0.162	23.1712
genus.LachnospiraceaeUCG008.id.11328	rs13024781	2	168628871	T	C	-0.0798769	0.0168846	2.29e-06	0.497	22.3738
genus.LachnospiraceaeUCG008.id.11328	rs57091572	6	81214803	A	G	-0.110443	0.0235801	2.86e-06	0.1402	21.9309
genus.LachnospiraceaeUCG008.id.11328	rs57254474	8	23071054	G	A	0.0886511	0.0199045	6.92e-06	0.2406	19.8309
genus.LachnospiraceaeUCG008.id.11328	rs61944774	12	129539818	A	G	0.179838	0.0393797	6.34e-06	0.05765	20.8484
genus.LachnospiraceaeUCG008.id.11328	rs62277846	2	228100140	C	T	0.102292	0.0212319	1.59e-06	0.2356	23.2052
genus.LachnospiraceaeUCG008.id.11328	rs67078837	4	114220647	T	C	-0.0845848	0.0170693	7.68e-07	0.4583	24.5489
genus.LachnospiraceaeUCG008.id.11328	rs75356640	15	31697284	G	A	0.136523	0.0303128	9.83e-06	0.08847	20.2781
genus.LachnospiraceaeUCG008.id.11328	rs955844	16	84992314	A	C	0.112064	0.0228369	1.81e-06	0.1998	24.0731
genus.LachnospiraceaeUCG008.id.11328	rs9873555	3	100496680	G	C	-0.121162	0.0233467	2.41e-07	0.1571	26.9245
genus.LachnospiraceaeUCG010.id.11330	rs10414815	19	42586245	T	C	0.10453	0.0230253	4.24e-06	0.1193	20.606
genus.LachnospiraceaeUCG010.id.11330	rs11192447	10	83848397	A	G	0.126592	0.024345	4.69e-07	0.07455	27.0349
genus.LachnospiraceaeUCG010.id.11330	rs12346653	9	92267239	C	T	0.0657686	0.0139569	2.7e-06	0.2744	22.2019
genus.LachnospiraceaeUCG010.id.11330	rs17730011	6	84772845	G	A	-0.0702357	0.015706	7.85e-06	0.2187	19.9948
genus.LachnospiraceaeUCG010.id.11330	rs2153460	9	85576178	A	T	-0.0684038	0.0156562	9.17e-06	0.1839	19.0864
genus.LachnospiraceaeUCG010.id.11330	rs2833528	21	33193567	C	T	-0.0562148	0.0127763	9.92e-06	0.3608	19.3564
genus.LachnospiraceaeUCG010.id.11330	rs336138	5	8146371	G	T	0.0779543	0.0171865	7.48e-06	0.163	20.5701
genus.LachnospiraceaeUCG010.id.11330	rs4576377	7	81410263	A	C	-0.0572001	0.0127043	7.63e-06	0.3837	20.2687
genus.LachnospiraceaeUCG010.id.11330	rs72761829	1	224897491	A	T	0.111884	0.0238893	2.58e-06	0.07157	21.9306
genus.LachnospiraceaeUCG010.id.11330	rs72894957	2	185862591	G	A	0.222263	0.0486425	5.68e-06	0.04771	20.869
genus.LachnospiraceaeUCG010.id.11330	rs74315802	14	29872341	G	T	0.0867262	0.0183477	3.19e-06	0.1213	22.3393
genus.LachnospiraceaeUCG010.id.11330	rs9981767	21	44079875	A	C	0.0655062	0.0131994	9.96e-07	0.3161	24.6256
genus.Lactobacillus.id.1837	rs11674854	2	28903275	C	T	-0.0852686	0.0176504	1.59e-06	0.4274	23.3314
genus.Lactobacillus.id.1837	rs12693845	2	199312684	C	T	-0.0805447	0.0177429	8.96e-06	0.3569	20.6016
genus.Lactobacillus.id.1837	rs1530559	2	135755629	G	A	0.0804001	0.0178207	4.93e-06	0.4324	20.3484
genus.Lactobacillus.id.1837	rs16861661	1	18501459	G	A	-0.183147	0.038148	1.28e-06	0.0497	23.0405
genus.Lactobacillus.id.1837	rs328312	16	73890910	T	A	0.0815092	0.0169441	1.41e-06	0.4473	23.134
genus.Lactobacillus.id.1837	rs6092149	20	54192992	A	T	-0.0801344	0.017149	3.29e-06	0.4433	21.8292
genus.Lactobacillus.id.1837	rs62314653	4	109896462	C	A	0.187692	0.0394585	2.24e-06	0.06262	22.6185
genus.Lactobacillus.id.1837	rs7399658	13	23834968	G	A	-0.107134	0.0221883	3.12e-06	0.2157	23.3063
genus.Lactobacillus.id.1837	rs75127669	6	151027636	C	A	0.139784	0.0310414	6.83e-06	0.07058	20.2724
genus.Lactobacillus.id.1837	rs768253	8	69010103	T	G	-0.079195	0.0171791	4.25e-06	0.3907	21.2456
genus.Lactobacillus.id.1837	rs77478751	3	173151665	A	G	-0.219886	0.0475759	7.33e-06	0.05368	21.3493
genus.Lactobacillus.id.1837	rs921925	19	6928017	A	C	0.0985077	0.0203229	9.72e-07	0.2624	23.4879
genus.Lactococcus.id.1851	rs10417872	19	28767353	T	G	0.118306	0.024522	1.29e-06	0.2584	23.2641
genus.Lactococcus.id.1851	rs123059	17	2699935	T	C	-0.13671	0.0274694	1.27e-06	0.2217	24.7555
genus.Lactococcus.id.1851	rs12621813	2	31266049	G	A	0.108423	0.0239978	6.61e-06	0.2823	20.4025
genus.Lactococcus.id.1851	rs17168302	7	14650221	G	A	0.191857	0.0424761	6.29e-06	0.06561	20.3915
genus.Lactococcus.id.1851	rs2293361	2	54114864	C	T	-0.199221	0.0430969	1.4e-06	0.06461	21.3574
genus.Lactococcus.id.1851	rs34757988	18	64699550	G	C	0.122294	0.0228976	8.95e-08	0.326	28.5112
genus.Lactococcus.id.1851	rs4766997	12	113161438	C	T	0.114599	0.023839	2.06e-06	0.2962	23.0979
genus.Lactococcus.id.1851	rs55910161	10	71518643	C	T	0.146426	0.0307367	2.36e-06	0.1352	22.6827
genus.Lactococcus.id.1851	rs6674304	1	116887742	C	T	0.200758	0.0442121	6.18e-06	0.06859	20.608
genus.Lactococcus.id.1851	rs757872	22	31532568	G	C	0.140799	0.027582	4.37e-07	0.2058	26.0447
genus.Lactococcus.id.1851	rs7992246	13	113472525	T	C	0.104232	0.0230786	4.45e-06	0.3469	20.3877
genus.Marvinbryantia.id.2005	rs11620597	13	86079090	T	C	0.119479	0.0271688	7.8e-06	0.05268	19.336
genus.Marvinbryantia.id.2005	rs11645029	16	5938448	G	C	-0.060618	0.0131551	4.15e-06	0.4523	21.2295
genus.Marvinbryantia.id.2005	rs1187983	1	58441860	C	T	-0.0935456	0.0193174	2.02e-06	0.1223	23.4463
genus.Marvinbryantia.id.2005	rs12963345	18	46255637	G	C	-0.059681	0.0132289	6.6e-06	0.4583	20.3495
genus.Marvinbryantia.id.2005	rs146541147	19	4542097	G	A	0.118845	0.0268423	6.86e-06	0.07058	19.5995
genus.Marvinbryantia.id.2005	rs2724813	10	12516924	A	G	-0.0840769	0.0167551	6.28e-07	0.2008	25.1759
genus.Marvinbryantia.id.2005	rs2842896	6	132881664	C	T	-0.0649396	0.0131146	7.25e-07	0.4722	24.515
genus.Marvinbryantia.id.2005	rs2863363	3	166039765	A	G	0.0634861	0.0136323	3.11e-06	0.3678	21.6844
genus.Marvinbryantia.id.2005	rs3125832	1	211400180	A	C	0.0679323	0.015012	5.03e-06	0.2624	20.4739
genus.Marvinbryantia.id.2005	rs61884471	11	45826561	G	A	0.124426	0.0248431	1.01e-06	0.08449	25.0806
genus.Marvinbryantia.id.2005	rs72948274	11	79518683	A	C	-0.126354	0.0272212	3.26e-06	0.05765	21.5421
genus.Marvinbryantia.id.2005	rs8006832	14	21577837	G	T	-0.0952415	0.0216699	6.58e-06	0.1113	19.3136
genus.Methanobrevibacter.id.123	rs10202904	2	125440268	T	G	-0.112811	0.0239106	3.09e-06	0.4672	22.2474
genus.Methanobrevibacter.id.123	rs11018665	11	89349287	A	T	0.113013	0.0254343	7.03e-06	0.341	19.7323
genus.Methanobrevibacter.id.123	rs1334944	10	112266046	T	C	0.115197	0.0255492	7.61e-06	0.2853	20.318
genus.Methanobrevibacter.id.123	rs4779844	15	31516919	G	C	0.109639	0.0247979	9.28e-06	0.3241	19.5369
genus.Methanobrevibacter.id.123	rs4802933	19	52925820	A	G	-0.135628	0.0308139	9.74e-06	0.1779	19.3627
genus.Methanobrevibacter.id.123	rs6776814	3	15053083	T	C	-0.188956	0.0419905	8.05e-06	0.08946	20.2374
genus.Methanobrevibacter.id.123	rs76029318	13	41963791	T	C	0.222849	0.0454319	1.08e-06	0.06461	24.0459
genus.Methanobrevibacter.id.123	rs894996	4	104418307	C	A	0.214213	0.0456045	3.82e-06	0.07157	22.0509
genus.Odoribacter.id.952	rs10093869	8	1266824	A	G	-0.0577795	0.0125389	3.67e-06	0.3757	21.2308
genus.Odoribacter.id.952	rs10423795	19	49523088	C	T	0.0550695	0.0121164	6.58e-06	0.4066	20.6544
genus.Odoribacter.id.952	rs16918425	11	6848360	A	T	0.0999781	0.0223785	8.85e-06	0.07455	19.9566
genus.Odoribacter.id.952	rs28417404	14	70944224	A	G	-0.0726896	0.0161372	3.68e-06	0.169	20.2876
genus.Odoribacter.id.952	rs4793970	17	46763962	A	G	-0.0576329	0.0129154	6.03e-06	0.3012	19.9098
genus.Odoribacter.id.952	rs503751	15	58063881	C	G	0.0618294	0.0118887	2.08e-07	0.4801	27.0436
genus.Odoribacter.id.952	rs6856150	4	11907559	G	A	0.0881922	0.0194146	6.06e-06	0.1183	20.6321
genus.Odoribacter.id.952	rs74553962	8	69677480	T	G	0.121449	0.0264106	9.49e-06	0.06262	21.1426
genus.Odoribacter.id.952	rs77779484	12	67655943	G	A	-0.133489	0.0268526	6.56e-07	0.05865	24.7086
genus.Olsenella.id.822	rs1035588	2	150077190	A	G	-0.108148	0.0236848	4.86e-06	0.3827	20.8386
genus.Olsenella.id.822	rs17148768	10	10777085	G	A	0.140434	0.0295602	2.2e-06	0.2117	22.5576
genus.Olsenella.id.822	rs2759329	1	231960352	G	A	-0.111131	0.0237218	3.43e-06	0.34	21.9353
genus.Olsenella.id.822	rs35225860	1	247642270	A	G	-0.223604	0.0482391	3.87e-06	0.05666	21.4743
genus.Olsenella.id.822	rs6046522	20	19969568	C	T	0.122938	0.0269928	4.48e-06	0.2863	20.7322
genus.Olsenella.id.822	rs61090148	4	174810498	A	G	-0.104783	0.0231343	6.44e-06	0.4225	20.5039
genus.Olsenella.id.822	rs62112538	19	4925018	C	T	-0.19943	0.0407033	1.19e-06	0.08052	23.993
genus.Olsenella.id.822	rs72691585	9	21884425	C	A	-0.249079	0.0520814	2.95e-06	0.06859	22.8573
genus.Olsenella.id.822	rs7540303	1	179629191	C	T	0.108044	0.023638	5.32e-06	0.4215	20.8808
genus.Olsenella.id.822	rs8066522	17	59632873	G	A	-0.106529	0.0240379	9.7e-06	0.3469	19.6295
genus.Olsenella.id.822	rs9460691	6	10422207	C	A	0.119966	0.0268645	7.28e-06	0.2167	19.9308
genus.Oscillibacter.id.2063	rs11627628	14	21479605	T	C	0.143961	0.0290223	1.01e-06	0.07256	24.5992
genus.Oscillibacter.id.2063	rs11990279	8	11116314	T	C	-0.0824934	0.0180457	4.94e-06	0.2396	20.8923
genus.Oscillibacter.id.2063	rs12417956	11	25973451	C	G	0.0785431	0.0174075	6.03e-06	0.2445	20.3539
genus.Oscillibacter.id.2063	rs12649930	4	3656291	T	G	0.121589	0.0259612	4.09e-06	0.09443	21.93
genus.Oscillibacter.id.2063	rs133832	22	44834707	A	C	-0.0795527	0.0162411	1.15e-06	0.3131	23.9874
genus.Oscillibacter.id.2063	rs137917150	12	82366390	T	A	-0.174992	0.0388394	4.62e-06	0.06163	20.2927
genus.Oscillibacter.id.2063	rs16866406	2	179457147	A	G	0.0988765	0.0208795	3.08e-06	0.1392	22.4206
genus.Oscillibacter.id.2063	rs16934185	9	1798324	A	G	-0.129568	0.028157	4.38e-06	0.1044	21.1698
genus.Oscillibacter.id.2063	rs234108	1	184942671	A	G	0.0749553	0.0152632	9.16e-07	0.4801	24.1109
genus.Oscillibacter.id.2063	rs36095275	14	32270129	C	T	-0.0752368	0.0156861	1.4e-06	0.3618	23.0001
genus.Oscillibacter.id.2063	rs4506202	8	21598077	A	G	-0.0711323	0.0152261	3.21e-06	0.4841	21.8201
genus.Oscillibacter.id.2063	rs61883564	11	79013843	A	G	-0.101351	0.0221016	3.39e-06	0.1243	21.024
genus.Oscillibacter.id.2063	rs62206502	20	18003390	C	A	-0.0681423	0.0151349	6.6e-06	0.4592	20.2664
genus.Oscillibacter.id.2063	rs6901560	6	36931994	C	G	0.0855032	0.018693	6.21e-06	0.1988	20.9172
genus.Oscillibacter.id.2063	rs75453768	10	116469806	G	T	0.12212	0.0268629	5.35e-06	0.08648	20.6615
genus.Oscillibacter.id.2063	rs761240	20	49507892	T	G	-0.17664	0.0388812	2.04e-06	0.0666	20.6314
genus.Oscillibacter.id.2063	rs9393920	6	28580593	A	G	-0.0744662	0.0151081	9.92e-07	0.4354	24.2885
genus.Oscillospira.id.2064	rs12206468	6	18093691	G	A	-0.133016	0.0269733	1.04e-06	0.06362	24.3134
genus.Oscillospira.id.2064	rs12925026	16	89792856	T	C	0.13559	0.030678	9.31e-06	0.07256	19.5297
genus.Oscillospira.id.2064	rs1954532	14	28151415	T	C	-0.0826246	0.0175252	2.27e-06	0.2087	22.2232
genus.Oscillospira.id.2064	rs28889936	4	89483300	A	C	0.114051	0.0252838	3.37e-06	0.1083	20.3433
genus.Oscillospira.id.2064	rs62422654	6	170474630	C	T	0.0898456	0.0198088	6.47e-06	0.1471	20.5678
genus.Oscillospira.id.2064	rs72866977	6	56160483	A	C	-0.130569	0.0281674	5.63e-06	0.06958	21.4828
genus.Oscillospira.id.2064	rs73038677	3	172373615	T	A	-0.08321	0.0168666	1.09e-06	0.1819	24.334
genus.Oscillospira.id.2064	rs751183	1	76803093	T	C	-0.0774322	0.0172216	6.85e-06	0.2455	20.2121
genus.Oscillospira.id.2064	rs8076323	17	14881860	A	G	0.0715392	0.0156539	5.61e-06	0.2575	20.8814
genus.Oxalobacter.id.2978	rs10464997	8	20902693	G	A	0.137691	0.0294804	3.3e-06	0.1531	21.8051
genus.Oxalobacter.id.2978	rs11108500	12	96819204	A	G	-0.199099	0.0427327	3.74e-06	0.07654	21.6979
genus.Oxalobacter.id.2978	rs111966731	15	93941937	T	C	0.213114	0.047162	7.3e-06	0.07157	20.4089
genus.Oxalobacter.id.2978	rs12002250	9	19682558	A	C	0.217122	0.0466317	1.42e-06	0.05964	21.6693
genus.Oxalobacter.id.2978	rs1569853	6	38550301	T	C	-0.138078	0.0296981	3.65e-06	0.1382	21.607
genus.Oxalobacter.id.2978	rs36057338	4	189935314	G	T	0.207847	0.0421439	8.8e-07	0.07555	24.3116
genus.Oxalobacter.id.2978	rs3862635	11	126582578	C	T	-0.172142	0.0394026	9.19e-06	0.07853	19.0778
genus.Oxalobacter.id.2978	rs4428215	3	171947435	G	A	0.130293	0.0242237	7.51e-08	0.2604	28.9183
genus.Oxalobacter.id.2978	rs6000536	22	37421469	C	T	-0.130992	0.0253804	2.06e-07	0.2107	26.626
genus.Oxalobacter.id.2978	rs6071435	20	59502888	T	A	-0.105512	0.021489	1.07e-06	0.3638	24.0984
genus.Oxalobacter.id.2978	rs6993398	8	115560689	G	A	0.127217	0.0278855	7.13e-06	0.1531	20.8041
genus.Oxalobacter.id.2978	rs736744	9	87514407	C	T	0.117882	0.0211262	2.57e-08	0.4155	31.1218
genus.Parabacteroides.id.954	rs114567323	3	52354847	T	C	0.186478	0.0405199	5.65e-06	0.04672	21.1723
genus.Parabacteroides.id.954	rs115602804	3	191572365	G	A	0.10308	0.0222736	1.93e-06	0.0666	21.4149
genus.Parabacteroides.id.954	rs11965579	6	165969505	G	C	0.162824	0.0381863	8.87e-06	0.03479	18.1718
genus.Parabacteroides.id.954	rs17141986	16	7045276	G	C	0.0500303	0.0111459	7.27e-06	0.4274	20.1457
genus.Parabacteroides.id.954	rs3860755	5	169360155	G	C	0.0558784	0.0116625	1.71e-06	0.3082	22.954
genus.Parabacteroides.id.954	rs4236095	6	47368687	G	A	0.0761961	0.0157042	1.93e-06	0.1252	23.5387
genus.Parabacteroides.id.954	rs60884758	9	2217340	C	T	-0.0702667	0.0142249	5.71e-07	0.165	24.3978
genus.Parabacteroides.id.954	rs6657302	1	85585609	T	C	-0.10452	0.0225521	9.76e-06	0.05169	21.4768
genus.Parabacteroides.id.954	rs72893646	2	38037203	A	T	-0.0715594	0.0156668	8.83e-06	0.1282	20.8604
genus.Parabacteroides.id.954	rs7298818	12	56396953	C	T	0.0888832	0.0200902	8.54e-06	0.07654	19.5712
genus.Paraprevotella.id.962	rs10842464	12	25249743	T	C	-0.0758215	0.0172568	6.6e-06	0.4185	19.2994
genus.Paraprevotella.id.962	rs140997932	3	149298792	T	C	-0.162376	0.0354178	2.11e-06	0.06461	21.0115
genus.Paraprevotella.id.962	rs145020347	11	114526679	A	G	-0.12465	0.0262323	4.03e-06	0.1392	22.5727
genus.Paraprevotella.id.962	rs17109926	12	71978728	A	G	-0.0988335	0.0216172	6.75e-06	0.1879	20.8973
genus.Paraprevotella.id.962	rs17785622	6	83459314	A	G	0.248065	0.0524304	1.93e-06	0.05964	22.3718
genus.Paraprevotella.id.962	rs2081023	5	174606261	A	G	-0.122561	0.0236507	2.64e-07	0.1024	26.8468
genus.Paraprevotella.id.962	rs3008582	1	195971173	T	C	0.10572	0.0227246	4.36e-06	0.1322	21.6373
genus.Paraprevotella.id.962	rs3801748	7	81759508	G	A	0.0779721	0.0171691	5.2e-06	0.3459	20.6187
genus.Paraprevotella.id.962	rs4756632	11	41079703	G	T	-0.138905	0.0289897	3.82e-06	0.09344	22.9525
genus.Paraprevotella.id.962	rs4767113	12	114131978	C	T	0.0882466	0.018382	2.14e-06	0.2873	23.0402
genus.Paraprevotella.id.962	rs7240324	18	69623804	T	G	-0.10229	0.0226948	5.96e-06	0.1909	20.3091
genus.Paraprevotella.id.962	rs9602779	13	86162420	A	C	-0.106692	0.0220264	6.93e-07	0.173	23.4561
genus.Paraprevotella.id.962	rs9900242	17	69135631	A	G	-0.0852967	0.0175212	1.14e-06	0.3608	23.6926
genus.Parasutterella.id.2892	rs10899911	10	44293839	A	G	-0.0717102	0.0148151	1.15e-06	0.2724	23.4247
genus.Parasutterella.id.2892	rs11715853	3	30163689	G	A	-0.0662952	0.0146114	6.23e-06	0.3141	20.5828
genus.Parasutterella.id.2892	rs1403396	12	126498824	A	T	-0.0756729	0.0159035	2.76e-06	0.2147	22.6371
genus.Parasutterella.id.2892	rs2090816	6	137615592	A	C	0.0840967	0.0177315	2.9e-06	0.1571	22.4901
genus.Parasutterella.id.2892	rs2387977	20	25599776	T	C	-0.0681778	0.0134756	5.38e-07	0.4583	25.5927
genus.Parasutterella.id.2892	rs35055552	8	114804024	T	C	0.109554	0.0235433	3.35e-06	0.07753	21.649
genus.Parasutterella.id.2892	rs35414597	4	15565736	T	A	-0.0684946	0.0142143	1.51e-06	0.339	23.2158
genus.Parasutterella.id.2892	rs55877868	17	14692867	A	C	-0.104458	0.0228089	2.87e-06	0.09642	20.9696
genus.Parasutterella.id.2892	rs62273907	3	156550415	A	G	0.229468	0.0502262	5.88e-06	0.0497	20.8617
genus.Parasutterella.id.2892	rs6809952	3	193896709	G	A	-0.0684957	0.0150892	8.13e-06	0.2734	20.6024
genus.Parasutterella.id.2892	rs6828768	4	65556925	C	T	0.0636852	0.0132645	1.78e-06	0.5	23.0472
genus.Parasutterella.id.2892	rs7303158	12	5275540	C	T	0.0646859	0.0134256	1.33e-06	0.4423	23.2101
genus.Parasutterella.id.2892	rs7311004	12	53260710	T	C	-0.0617522	0.0136438	5.92e-06	0.3757	20.4812
genus.Parasutterella.id.2892	rs7572229	2	72235444	G	A	0.066273	0.0132736	6.32e-07	0.4901	24.9242
genus.Parasutterella.id.2892	rs78383039	2	178954708	T	C	-0.146315	0.0297119	1.57e-06	0.0666	24.2448
genus.Parasutterella.id.2892	rs8039785	15	67316307	T	G	0.0618345	0.0133	3.62e-06	0.4523	21.6113
genus.Parasutterella.id.2892	rs823424	8	16674526	G	A	-0.0713448	0.0156958	4.95e-06	0.2097	20.6576
genus.Peptococcus.id.2037	rs10031059	4	35358594	T	C	-0.121167	0.0225844	1.24e-07	0.2207	28.7734
genus.Peptococcus.id.2037	rs11001941	10	78716030	G	A	-0.195611	0.0392217	1.33e-06	0.06759	24.8645
genus.Peptococcus.id.2037	rs11030569	11	4019788	A	T	-0.17402	0.0374133	3.13e-06	0.07753	21.6263
genus.Peptococcus.id.2037	rs12069354	1	216223782	C	T	0.16763	0.03795	9.28e-06	0.0666	19.5036
genus.Peptococcus.id.2037	rs2054133	2	33691809	G	A	0.0895433	0.0188332	2.14e-06	0.4742	22.5978
genus.Peptococcus.id.2037	rs34282744	15	75073172	G	C	0.191797	0.0399832	1.84e-06	0.06163	23.0019
genus.Peptococcus.id.2037	rs36121075	20	43118017	A	G	-0.14067	0.030628	6.99e-06	0.1282	21.0864
genus.Peptococcus.id.2037	rs413827	14	57985112	G	A	0.110229	0.0237523	3.3e-06	0.2127	21.529
genus.Peptococcus.id.2037	rs5770862	22	50973113	T	C	0.162018	0.0356813	3.22e-06	0.0666	20.6103
genus.Peptococcus.id.2037	rs6918730	6	99020289	G	A	0.135311	0.0289742	1.15e-06	0.09742	21.8015
genus.Peptococcus.id.2037	rs7033353	9	104595848	T	G	0.090152	0.018995	2.22e-06	0.4195	22.5174
genus.Peptococcus.id.2037	rs72850165	11	968356	T	C	-0.134304	0.0300423	5.74e-06	0.1083	19.9782
genus.Peptococcus.id.2037	rs74592222	1	75971700	G	A	0.137957	0.0302965	8.55e-06	0.1173	20.7272
genus.Peptococcus.id.2037	rs75754569	3	17793504	C	G	0.181434	0.0319429	1.1e-08	0.1103	32.2501
genus.Peptococcus.id.2037	rs7766680	6	162239191	G	C	0.0976832	0.0214155	3.51e-06	0.2485	20.7984
genus.Peptococcus.id.2037	rs77681628	13	91182556	C	T	0.200307	0.0387328	2.69e-07	0.05865	26.7336
genus.Phascolarctobacterium.id.2168	rs11929846	4	17051156	T	C	-0.0697199	0.0157969	8.88e-06	0.2097	19.4756
genus.Phascolarctobacterium.id.2168	rs12618201	2	174436533	A	G	0.0641657	0.0138202	3.38e-06	0.3469	21.5526
genus.Phascolarctobacterium.id.2168	rs1264476	8	102434276	T	G	0.0767335	0.0166041	4.3e-06	0.1998	21.353
genus.Phascolarctobacterium.id.2168	rs28525131	14	21358155	G	A	-0.118657	0.0269048	8.23e-06	0.09443	19.4466
genus.Phascolarctobacterium.id.2168	rs56069061	3	168339417	G	A	-0.111306	0.0230694	1.87e-06	0.1014	23.2746
genus.Phascolarctobacterium.id.2168	rs56157888	4	183252836	A	C	0.0954864	0.0193976	1.09e-06	0.17	24.227
genus.Phascolarctobacterium.id.2168	rs6427992	1	203102563	G	C	-0.0652458	0.0137508	2.09e-06	0.3926	22.5097
genus.Phascolarctobacterium.id.2168	rs74540770	3	186553389	G	A	-0.121014	0.0258621	3.6e-06	0.06461	21.8905
genus.Phascolarctobacterium.id.2168	rs74847270	22	47841258	A	G	-0.104889	0.0230998	5.73e-06	0.08748	20.6142
genus.Phascolarctobacterium.id.2168	rs75882962	12	53098742	T	C	0.0968661	0.0190575	3.19e-07	0.167	25.8303
genus.Phascolarctobacterium.id.2168	rs76124218	17	73584441	C	G	-0.159361	0.0344532	2.67e-06	0.05169	21.3888
genus.Phascolarctobacterium.id.2168	rs7982713	13	71376322	G	A	0.0726922	0.0163201	9.72e-06	0.2286	19.8358
genus.Prevotella7.id.11182	rs118038478	16	47237609	A	G	0.205676	0.0468917	7.85e-06	0.07555	19.2269
genus.Prevotella7.id.11182	rs12124567	1	3343802	A	G	-0.121281	0.0275017	9.49e-06	0.2624	19.4358
genus.Prevotella7.id.11182	rs12195431	6	91019654	T	C	0.196528	0.0442322	8.73e-06	0.07853	19.7298
genus.Prevotella7.id.11182	rs16937247	11	19943115	G	C	0.146098	0.0351529	9.64e-06	0.1402	17.263
genus.Prevotella7.id.11182	rs2240542	2	242066314	C	T	0.12085	0.0261776	4.84e-06	0.2575	21.3002
genus.Prevotella7.id.11182	rs2918132	10	133000320	C	T	-0.114648	0.0254916	6.42e-06	0.3678	20.2153
genus.Prevotella7.id.11182	rs430270	3	60474379	A	C	0.139155	0.0297055	2.87e-06	0.2008	21.9312
genus.Prevotella7.id.11182	rs57404562	2	12101762	C	A	0.155486	0.0316057	6.22e-07	0.1799	24.1883
genus.Prevotella7.id.11182	rs79263163	11	39821773	A	C	-0.143982	0.031501	7.51e-06	0.1849	20.8795
genus.Prevotella7.id.11182	rs9426434	1	29736216	T	C	-0.123657	0.0278514	9.72e-06	0.2734	19.7007
genus.Prevotella7.id.11182	rs9608249	22	24613952	A	G	-0.158213	0.0336317	2.07e-06	0.171	22.1176
genus.Prevotella7.id.11182	rs9959718	18	71442664	G	A	0.133012	0.0275361	1.9e-06	0.2495	23.3199
genus.Prevotella9.id.11183	rs10512344	9	109009495	C	G	0.247373	0.0544087	3.19e-06	0.0328	20.6578
genus.Prevotella9.id.11183	rs111509883	19	639161	T	C	0.171131	0.0347624	1.24e-06	0.08449	24.2276
genus.Prevotella9.id.11183	rs11199734	10	122819400	A	T	0.0770209	0.0169462	7e-06	0.2177	20.6532
genus.Prevotella9.id.11183	rs11685699	2	11232685	C	T	-0.141357	0.0295665	2.03e-06	0.0825	22.8525
genus.Prevotella9.id.11183	rs117271932	22	44236460	A	G	0.208089	0.0440393	2.82e-06	0.04672	22.3171
genus.Prevotella9.id.11183	rs12648235	4	161115744	T	C	0.0785902	0.0177676	7.39e-06	0.1571	19.5613
genus.Prevotella9.id.11183	rs1304512	5	63736025	G	A	0.0761593	0.0165885	5.29e-06	0.2187	21.0739
genus.Prevotella9.id.11183	rs16966465	15	38513730	G	C	0.0743348	0.0165291	9.33e-06	0.2346	20.221
genus.Prevotella9.id.11183	rs2104588	10	12497581	T	C	0.105558	0.023773	8.13e-06	0.1193	19.7117
genus.Prevotella9.id.11183	rs2495052	1	14161251	A	G	0.0838978	0.0188523	8.97e-06	0.1789	19.8008
genus.Prevotella9.id.11183	rs2683313	8	19115604	A	G	-0.0724576	0.0151603	1.69e-06	0.3082	22.8386
genus.Prevotella9.id.11183	rs4968431	17	59421778	G	T	0.0640113	0.0144162	8.58e-06	0.3638	19.7118
genus.Prevotella9.id.11183	rs7232121	18	19993452	G	C	0.0671292	0.014423	3.76e-06	0.4791	21.6583
genus.Prevotella9.id.11183	rs7237249	18	71992502	C	T	-0.0823764	0.0182126	8.93e-06	0.1352	20.454
genus.Prevotella9.id.11183	rs72815774	2	91954502	T	C	-0.176186	0.0393068	8.78e-06	0.07058	20.0842
genus.Prevotella9.id.11183	rs746764	20	21470713	T	C	-0.0915772	0.0193245	2.04e-06	0.173	22.4526
genus.Prevotella9.id.11183	rs7976209	12	1794470	T	C	-0.0870786	0.0197951	7.28e-06	0.167	19.3475
genus.Prevotella9.id.11183	rs9428102	1	118852817	A	G	-0.0778844	0.0176068	4.62e-06	0.2366	19.5639
genus.Prevotella9.id.11183	rs9613013	22	26152738	G	A	0.0917591	0.0202697	6.1e-06	0.1451	20.4888
genus.RikenellaceaeRC9gutgroup.id.11191	rs12501673	4	163830516	A	G	0.116395	0.0262253	6.29e-06	0.325	19.6865
genus.RikenellaceaeRC9gutgroup.id.11191	rs17032291	4	155865671	T	C	-0.169579	0.0368251	6.61e-06	0.1412	21.1925
genus.RikenellaceaeRC9gutgroup.id.11191	rs17582787	4	149562638	A	G	-0.157739	0.0339924	3.55e-06	0.1292	21.5206
genus.RikenellaceaeRC9gutgroup.id.11191	rs2074881	19	1970021	T	C	-0.142236	0.032391	9.45e-06	0.1789	19.2712
genus.RikenellaceaeRC9gutgroup.id.11191	rs2900503	9	112657543	G	T	-0.172329	0.0326671	1.55e-07	0.171	27.8121
genus.RikenellaceaeRC9gutgroup.id.11191	rs2998141	10	135010198	T	C	-0.136346	0.0293073	4.42e-06	0.2217	21.631
genus.RikenellaceaeRC9gutgroup.id.11191	rs4270579	4	84698188	G	A	-0.118021	0.0271041	5.46e-06	0.3042	18.9491
genus.RikenellaceaeRC9gutgroup.id.11191	rs4717843	7	73334987	G	T	-0.119376	0.0260548	4.72e-06	0.3618	20.9792
genus.RikenellaceaeRC9gutgroup.id.11191	rs7113155	11	102429543	G	C	0.114423	0.0247798	5.26e-06	0.4523	21.3092
genus.RikenellaceaeRC9gutgroup.id.11191	rs7193937	16	76605358	G	C	0.124153	0.027741	6.19e-06	0.2893	20.0171
genus.RikenellaceaeRC9gutgroup.id.11191	rs7712231	5	31406285	A	G	0.156284	0.0350462	7.97e-06	0.165	19.874
genus.RikenellaceaeRC9gutgroup.id.11191	rs80309088	6	165668732	G	A	0.17405	0.0383423	4.56e-06	0.1292	20.5929
genus.RikenellaceaeRC9gutgroup.id.11191	rs9887954	1	164800873	G	A	-0.114849	0.0249013	4.81e-06	0.4364	21.2595
genus.Romboutsia.id.11347	rs10279978	7	5319387	A	G	-0.0622202	0.0127675	1.17e-06	0.3479	23.7458
genus.Romboutsia.id.11347	rs11221428	11	99665050	T	C	-0.0726779	0.0158263	6.49e-06	0.1551	21.0855
genus.Romboutsia.id.11347	rs114398731	5	57229635	G	C	-0.131039	0.0293815	7.96e-06	0.03579	19.8868
genus.Romboutsia.id.11347	rs16843578	1	171903885	C	T	-0.0875276	0.0196779	5.08e-06	0.0825	19.7821
genus.Romboutsia.id.11347	rs28603357	7	106406824	T	C	-0.214911	0.0474739	8.52e-06	0.06362	20.482
genus.Romboutsia.id.11347	rs34302036	7	78136725	A	G	0.0550261	0.0120835	5.88e-06	0.4145	20.7345
genus.Romboutsia.id.11347	rs61841503	10	17019559	G	A	0.092888	0.0171454	4e-08	0.1372	29.3467
genus.Romboutsia.id.11347	rs62504452	7	145760298	A	G	-0.0710048	0.0156654	4.66e-06	0.166	20.5414
genus.Romboutsia.id.11347	rs7109293	11	133834657	A	G	0.0919112	0.0205738	6.98e-06	0.09245	19.9547
genus.Romboutsia.id.11347	rs75200530	8	5088054	T	G	-0.190644	0.0421065	5.07e-06	0.04672	20.492
genus.Romboutsia.id.11347	rs75987356	2	16066705	G	A	-0.129578	0.0280454	6.71e-06	0.06859	21.3431
genus.Romboutsia.id.11347	rs77702691	13	88725540	A	G	-0.094406	0.0208544	7.37e-06	0.1024	20.4895
genus.Romboutsia.id.11347	rs9389266	6	135411737	T	G	0.0722815	0.0162353	9.38e-06	0.169	19.8185
genus.Romboutsia.id.11347	rs9567264	13	32720756	C	T	0.0580018	0.0127495	5.76e-06	0.3201	20.6937
genus.Roseburia.id.2012	rs116270582	4	119349	T	A	-0.153844	0.0329324	1.2e-06	0.04871	21.8182
genus.Roseburia.id.2012	rs12740451	1	95178974	T	C	0.0697527	0.0153607	7.34e-06	0.1252	20.6181
genus.Roseburia.id.2012	rs147990086	1	145655256	A	G	-0.0578936	0.01324	8.93e-06	0.1909	19.1178
genus.Roseburia.id.2012	rs16910295	11	12009569	T	C	-0.0980434	0.020957	2.91e-06	0.06064	21.884
genus.Roseburia.id.2012	rs2034589	16	8307948	G	C	0.0629765	0.0123489	5.01e-07	0.2276	26.0047
genus.Roseburia.id.2012	rs2160994	12	50650057	T	C	0.0550687	0.0112481	9.7e-07	0.3797	23.9663
genus.Roseburia.id.2012	rs2943022	5	89598914	T	C	0.0493786	0.0106763	4.11e-06	0.4602	21.3887
genus.Roseburia.id.2012	rs302266	1	194183650	T	C	-0.0777312	0.0172985	8.13e-06	0.1203	20.1893
genus.Roseburia.id.2012	rs329182	5	125076494	T	C	0.0690327	0.0152884	5.9e-06	0.1571	20.3862
genus.Roseburia.id.2012	rs4748237	10	16051097	G	C	0.0488326	0.0106404	4.67e-06	0.4046	21.0597
genus.Roseburia.id.2012	rs55858165	15	86512809	A	C	0.179284	0.0404954	9.99e-06	0.07753	19.5936
genus.Roseburia.id.2012	rs57466170	15	37859065	C	T	0.0741405	0.0171601	8.3e-06	0.08648	18.6647
genus.Roseburia.id.2012	rs6445851	3	57116228	G	A	-0.0497336	0.0108158	3.53e-06	0.4006	21.1413
genus.Roseburia.id.2012	rs6930661	6	12774611	C	T	-0.0961587	0.0204975	2.48e-06	0.07555	22.0052
genus.Roseburia.id.2012	rs75326254	6	166170836	C	T	-0.104628	0.0230897	7.5e-06	0.06362	20.5307
genus.Roseburia.id.2012	rs78753150	5	144135655	A	C	0.0968739	0.0214067	9.98e-06	0.05865	20.4768
genus.Roseburia.id.2012	rs9300744	13	103117486	C	T	-0.0588452	0.0126228	4.75e-06	0.2386	21.7301
genus.Ruminiclostridium5.id.11355	rs10827477	10	35262588	A	G	-0.0547387	0.0115163	2.19e-06	0.3151	22.5896
genus.Ruminiclostridium5.id.11355	rs113753996	5	32477664	T	C	0.0820689	0.0174463	3.99e-06	0.1372	22.1259
genus.Ruminiclostridium5.id.11355	rs1223978	13	108775162	T	C	0.0484169	0.0108254	8.16e-06	0.4801	20.0011
genus.Ruminiclostridium5.id.11355	rs1492620	6	50405920	T	C	-0.0830505	0.0180073	3.53e-06	0.08052	21.2685
genus.Ruminiclostridium5.id.11355	rs2286384	12	1891043	G	C	-0.0518814	0.0107482	1.44e-06	0.499	23.297
genus.Ruminiclostridium5.id.11355	rs243585	21	19151940	C	G	-0.0585939	0.0121017	1.33e-06	0.3012	23.4402
genus.Ruminiclostridium5.id.11355	rs2482038	10	12835085	C	A	0.0518991	0.0108777	1.7e-06	0.4384	22.7613
genus.Ruminiclostridium5.id.11355	rs2791343	8	131316030	T	C	0.051717	0.0113369	5.54e-06	0.34	20.808
genus.Ruminiclostridium5.id.11355	rs2801960	1	41878680	C	G	0.0520975	0.0115111	6.21e-06	0.3181	20.4809
genus.Ruminiclostridium5.id.11355	rs2833828	21	33811886	G	A	0.0489617	0.0108702	6.82e-06	0.4533	20.2856
genus.Ruminiclostridium5.id.11355	rs4955951	3	55243531	A	G	-0.0713749	0.0165826	9.96e-06	0.09245	18.524
genus.Ruminiclostridium5.id.11355	rs6121460	20	60293505	G	A	0.0932955	0.0199206	2.64e-06	0.08052	21.9314
genus.Ruminiclostridium5.id.11355	rs73002572	2	103755970	G	C	0.181548	0.0414078	8.82e-06	0.05467	19.2125
genus.Ruminiclostridium5.id.11355	rs79968837	20	41177956	A	G	-0.0950311	0.0193507	1.15e-06	0.06859	24.1148
genus.Ruminiclostridium5.id.11355	rs8053158	16	86769909	A	G	-0.0740543	0.0159151	5.9e-06	0.1203	21.6487
genus.Ruminiclostridium6.id.11356	rs10829821	10	132651293	T	C	-0.097606	0.0216072	3.47e-06	0.08549	20.4026
genus.Ruminiclostridium6.id.11356	rs116969552	10	128214403	A	G	-0.166823	0.0376681	9.16e-06	0.03579	19.6081
genus.Ruminiclostridium6.id.11356	rs11992182	8	79766499	A	C	0.0625299	0.0137876	4.65e-06	0.2883	20.5653
genus.Ruminiclostridium6.id.11356	rs1756364	14	20954661	G	T	0.0999189	0.0197169	2.54e-07	0.1213	25.6775
genus.Ruminiclostridium6.id.11356	rs1871858	15	61047117	C	G	-0.105422	0.0237274	9.12e-06	0.07952	19.7374
genus.Ruminiclostridium6.id.11356	rs2548459	19	49209339	C	T	0.0554866	0.0122755	6.4e-06	0.4702	20.4285
genus.Ruminiclostridium6.id.11356	rs35362464	4	36478011	C	A	0.0720077	0.0165387	8.99e-06	0.1511	18.9536
genus.Ruminiclostridium6.id.11356	rs61060922	16	72136154	T	G	0.15913	0.0322283	1.09e-06	0.04473	24.3741
genus.Ruminiclostridium6.id.11356	rs663262	11	86179076	T	C	-0.13498	0.0310715	3.39e-06	0.05169	18.8672
genus.Ruminiclostridium6.id.11356	rs67479537	19	10115515	T	C	0.118994	0.026487	9.3e-06	0.07952	20.1795
genus.Ruminiclostridium6.id.11356	rs71414120	14	56938952	T	G	0.200894	0.0406434	1.08e-06	0.07654	24.423
genus.Ruminiclostridium6.id.11356	rs72991535	18	76018244	T	G	0.135604	0.0295174	4.95e-06	0.05964	21.1007
genus.Ruminiclostridium6.id.11356	rs73176030	7	101271282	T	C	0.058665	0.013208	7.29e-06	0.3181	19.7252
genus.Ruminiclostridium6.id.11356	rs77193512	11	40289063	A	G	0.0736533	0.0153163	1.3e-06	0.167	23.1211
genus.Ruminiclostridium6.id.11356	rs792058	2	5548605	G	A	0.0554234	0.0125423	8.58e-06	0.4274	19.5238
genus.Ruminiclostridium6.id.11356	rs79968172	1	240503826	G	A	0.11614	0.0243083	1.66e-06	0.05567	22.8235
genus.Ruminiclostridium6.id.11356	rs9555756	13	111703249	A	C	-0.0804138	0.0176692	7.1e-06	0.1243	20.7092
genus.Ruminiclostridium9.id.11357	rs113048721	9	74214419	C	G	0.0600735	0.0132737	4.1e-06	0.2386	20.4799
genus.Ruminiclostridium9.id.11357	rs115044523	7	47013498	G	A	-0.0980026	0.0202616	2.37e-06	0.09145	23.3922
genus.Ruminiclostridium9.id.11357	rs12040548	1	247710285	G	T	0.0570422	0.0122359	3.15e-06	0.3111	21.7304
genus.Ruminiclostridium9.id.11357	rs12419854	11	68886460	T	A	-0.0727975	0.0155594	3.18e-06	0.1779	21.8873
genus.Ruminiclostridium9.id.11357	rs13033315	2	204706865	T	A	0.0511195	0.0111418	5.68e-06	0.4503	21.0481
genus.Ruminiclostridium9.id.11357	rs57665991	3	157841287	C	G	-0.0641507	0.0123339	2.07e-07	0.2386	27.0491
genus.Ruminiclostridium9.id.11357	rs6082461	20	2210530	A	C	0.0586425	0.0131004	4.87e-06	0.2068	20.0357
genus.Ruminiclostridium9.id.11357	rs7137760	12	10702414	C	T	0.050797	0.0112182	7.07e-06	0.4145	20.501
genus.Ruminiclostridium9.id.11357	rs73592673	6	128568828	A	T	-0.081629	0.0169515	2.14e-06	0.1471	23.1856
genus.Ruminiclostridium9.id.11357	rs74303178	8	14697544	T	C	0.0532742	0.0119274	7.92e-06	0.3201	19.9477
genus.Ruminiclostridium9.id.11357	rs78191726	6	67655320	T	C	0.0944998	0.0210206	7.58e-06	0.09046	20.2077
genus.Ruminiclostridium9.id.11357	rs79082720	7	155701010	C	G	0.0928576	0.0204871	6.47e-06	0.09543	20.5409
genus.Ruminiclostridium9.id.11357	rs918449	19	34371198	A	G	-0.0950908	0.0197177	2.56e-06	0.06958	23.2548
genus.Ruminiclostridium9.id.11357	rs9522712	13	90441578	T	C	0.0699728	0.0154939	4.66e-06	0.1451	20.3932
genus.Ruminiclostridium9.id.11357	rs9809789	3	29179983	C	T	-0.0717454	0.0159673	8.72e-06	0.168	20.1869
genus.RuminococcaceaeNK4A214group.id.11358	rs11241747	5	123846318	C	T	0.0533858	0.0120035	6.59e-06	0.3907	19.7779
genus.RuminococcaceaeNK4A214group.id.11358	rs114244418	2	235430299	C	G	-0.175266	0.0372779	3.59e-06	0.04076	22.0989
genus.RuminococcaceaeNK4A214group.id.11358	rs11586410	1	157338888	G	A	-0.0863422	0.0169937	3.66e-07	0.1342	25.8114
genus.RuminococcaceaeNK4A214group.id.11358	rs12642039	4	159932022	T	C	-0.0553003	0.0119397	3.43e-06	0.3658	21.449
genus.RuminococcaceaeNK4A214group.id.11358	rs12731	2	239087912	A	G	-0.0527684	0.0115053	4.87e-06	0.4513	21.0326
genus.RuminococcaceaeNK4A214group.id.11358	rs13087692	3	84725039	T	G	0.0574623	0.012594	8.69e-06	0.3052	20.8154
genus.RuminococcaceaeNK4A214group.id.11358	rs136761	22	49796014	G	A	-0.0587521	0.0119155	8.15e-07	0.4294	24.3089
genus.RuminococcaceaeNK4A214group.id.11358	rs147475196	3	26509287	A	G	-0.133769	0.0295196	4.72e-06	0.07753	20.5305
genus.RuminococcaceaeNK4A214group.id.11358	rs34576931	12	78373555	G	C	-0.0873312	0.0194886	4.72e-06	0.09145	20.0779
genus.RuminococcaceaeNK4A214group.id.11358	rs35559912	5	35288938	T	C	-0.0925071	0.0203674	4.89e-06	0.06561	20.6261
genus.RuminococcaceaeNK4A214group.id.11358	rs4814689	20	18030357	C	T	-0.1083	0.0230708	4.55e-06	0.0666	22.0329
genus.RuminococcaceaeNK4A214group.id.11358	rs5994253	22	17793012	A	G	-0.0811302	0.0157621	2.35e-07	0.1461	26.4899
genus.RuminococcaceaeNK4A214group.id.11358	rs62027366	16	24073806	T	C	0.0615389	0.0137612	6.58e-06	0.2296	19.9954
genus.RuminococcaceaeNK4A214group.id.11358	rs6681678	1	100248591	C	T	-0.100174	0.024	9.05e-06	0.0497	17.4189
genus.RuminococcaceaeNK4A214group.id.11358	rs73158814	7	132042135	C	G	-0.109257	0.0227458	2.2e-06	0.07356	23.0691
genus.RuminococcaceaeNK4A214group.id.11358	rs7573569	2	141897042	T	C	0.107739	0.0233638	3.23e-06	0.07157	21.2616
genus.RuminococcaceaeUCG002.id.11360	rs10916131	1	227563126	C	T	-0.069333	0.0146753	2.87e-06	0.1382	22.3179
genus.RuminococcaceaeUCG002.id.11360	rs10927423	1	14732458	C	A	-0.0713617	0.0147712	8.5e-07	0.1829	23.3371
genus.RuminococcaceaeUCG002.id.11360	rs10964441	9	20131746	G	A	-0.14906	0.034486	7.45e-06	0.05268	18.6756
genus.RuminococcaceaeUCG002.id.11360	rs113147300	9	114066670	A	G	-0.075842	0.0164562	7.69e-06	0.1322	21.2377
genus.RuminococcaceaeUCG002.id.11360	rs11607472	11	43344751	A	G	-0.0780229	0.0176325	7.19e-06	0.1074	19.5778
genus.RuminococcaceaeUCG002.id.11360	rs116974815	11	111712942	C	A	-0.189731	0.0396566	2.03e-06	0.05765	22.882
genus.RuminococcaceaeUCG002.id.11360	rs11750293	5	123822114	G	T	-0.0578304	0.0120512	1.76e-06	0.2813	23.0249
genus.RuminococcaceaeUCG002.id.11360	rs12463378	19	54475808	A	G	-0.0522061	0.0112086	2.96e-06	0.4175	21.6912
genus.RuminococcaceaeUCG002.id.11360	rs15256	10	73820548	C	T	0.0732376	0.016834	9.46e-06	0.08648	18.9253
genus.RuminococcaceaeUCG002.id.11360	rs2265670	1	190171640	C	G	-0.0512404	0.0109287	2.99e-06	0.4583	21.9805
genus.RuminococcaceaeUCG002.id.11360	rs362417	14	73589896	G	C	-0.054863	0.0120984	7.8e-06	0.2664	20.5614
genus.RuminococcaceaeUCG002.id.11360	rs55793120	12	47384118	T	C	0.137396	0.027414	4.81e-07	0.0507	25.1148
genus.RuminococcaceaeUCG002.id.11360	rs56030423	15	90780618	G	A	-0.0982874	0.0216344	6.3e-06	0.08847	20.637
genus.RuminococcaceaeUCG002.id.11360	rs57079348	13	87920450	T	G	-0.076573	0.017282	7.22e-06	0.1213	19.6296
genus.RuminococcaceaeUCG002.id.11360	rs6542556	2	120757853	A	G	0.050974	0.011406	7.86e-06	0.3449	19.97
genus.RuminococcaceaeUCG002.id.11360	rs67746927	4	12207874	C	G	-0.054237	0.0110357	9.17e-07	0.4414	24.1512
genus.RuminococcaceaeUCG002.id.11360	rs6793778	3	24045453	C	T	-0.0558706	0.0125258	9.81e-06	0.2624	19.8932
genus.RuminococcaceaeUCG002.id.11360	rs7120052	11	86335459	A	C	0.0624796	0.0135523	1.97e-06	0.1759	21.252
genus.RuminococcaceaeUCG002.id.11360	rs7155595	14	77502546	C	A	0.0569929	0.0116986	1.15e-06	0.3091	23.7312
genus.RuminococcaceaeUCG002.id.11360	rs7249614	19	43637890	A	G	-0.0492778	0.0110807	9.07e-06	0.3847	19.7751
genus.RuminococcaceaeUCG002.id.11360	rs72874194	2	45178830	G	C	-0.0770289	0.016725	3.47e-06	0.0994	21.2092
genus.RuminococcaceaeUCG002.id.11360	rs7342369	12	129451330	C	A	-0.0527803	0.0116023	5.66e-06	0.3231	20.6919
genus.RuminococcaceaeUCG002.id.11360	rs76847269	5	141014951	A	G	0.163508	0.0356151	5.17e-06	0.05666	21.0716
genus.RuminococcaceaeUCG002.id.11360	rs77564310	15	80713184	A	C	-0.0713093	0.0140855	3.29e-07	0.1789	25.6268
genus.RuminococcaceaeUCG002.id.11360	rs79016051	1	238938497	C	T	-0.0887747	0.0189424	2.34e-06	0.09046	21.9612
genus.RuminococcaceaeUCG002.id.11360	rs882348	4	23325040	A	G	-0.0799946	0.0178618	5.45e-06	0.1064	20.0549
genus.RuminococcaceaeUCG003.id.11361	rs10490280	2	37905976	C	T	-0.0672094	0.0143309	4.16e-06	0.2177	21.9912
genus.RuminococcaceaeUCG003.id.11361	rs11243416	9	134416970	T	C	-0.0925653	0.0191203	1.67e-06	0.1014	23.4339
genus.RuminococcaceaeUCG003.id.11361	rs11613919	12	75496463	G	T	0.0727604	0.0155716	1.63e-06	0.2127	21.8303
genus.RuminococcaceaeUCG003.id.11361	rs139730	22	25292719	G	C	-0.0577655	0.0130645	9.72e-06	0.2863	19.5475
genus.RuminococcaceaeUCG003.id.11361	rs16959793	15	35071718	A	C	-0.062527	0.0131259	2.22e-06	0.2803	22.6892
genus.RuminococcaceaeUCG003.id.11361	rs2523124	7	97348436	T	C	-0.0546625	0.0120823	5.78e-06	0.3976	20.4652
genus.RuminococcaceaeUCG003.id.11361	rs3013089	1	13794594	G	A	-0.0551473	0.0120346	4.38e-06	0.3847	20.9955
genus.RuminococcaceaeUCG003.id.11361	rs4452755	8	82026852	A	C	-0.0634463	0.0134741	3.29e-06	0.3052	22.1694
genus.RuminococcaceaeUCG003.id.11361	rs4532474	6	105781538	G	A	0.0769231	0.017045	4.82e-06	0.1491	20.3639
genus.RuminococcaceaeUCG003.id.11361	rs4629039	18	46485154	T	A	0.0553742	0.0122659	6.54e-06	0.34	20.3776
genus.RuminococcaceaeUCG003.id.11361	rs646327	19	49209851	G	A	0.0586696	0.011837	7.83e-07	0.4682	24.5633
genus.RuminococcaceaeUCG003.id.11361	rs6759615	2	205238716	A	G	0.102523	0.0200204	7.86e-07	0.06958	26.2202
genus.RuminococcaceaeUCG003.id.11361	rs73341549	7	51541468	T	C	-0.169857	0.0318768	1.51e-07	0.0507	28.3851
genus.RuminococcaceaeUCG003.id.11361	rs78720113	3	41982393	A	G	-0.115348	0.0249601	7.59e-06	0.06958	21.3533
genus.RuminococcaceaeUCG004.id.11362	rs10976229	9	7317307	T	G	0.095976	0.0214554	7.04e-06	0.1412	20.0059
genus.RuminococcaceaeUCG004.id.11362	rs11961899	6	132887921	G	A	-0.0707825	0.0161381	9.18e-06	0.2714	19.2333
genus.RuminococcaceaeUCG004.id.11362	rs12125734	1	103732214	G	T	0.133972	0.0257417	2.09e-07	0.08648	27.0804
genus.RuminococcaceaeUCG004.id.11362	rs2248146	7	24791998	T	C	0.0689452	0.0153649	8.2e-06	0.3221	20.1306
genus.RuminococcaceaeUCG004.id.11362	rs3800154	6	2119329	A	C	-0.0797959	0.0177639	6.12e-06	0.2207	20.1739
genus.RuminococcaceaeUCG004.id.11362	rs511258	3	169966722	G	A	-0.0757474	0.0162475	4.52e-06	0.2634	21.7306
genus.RuminococcaceaeUCG004.id.11362	rs550351	1	18676399	A	C	0.078587	0.018003	9.43e-06	0.4404	19.051
genus.RuminococcaceaeUCG004.id.11362	rs6769553	3	54427795	A	G	0.0849743	0.0157451	7.91e-08	0.2843	29.1202
genus.RuminococcaceaeUCG004.id.11362	rs7123615	11	15771251	C	G	-0.0786157	0.0179592	7.09e-06	0.169	19.1582
genus.RuminococcaceaeUCG004.id.11362	rs7569771	2	239846337	A	G	-0.075914	0.0170308	8.12e-06	0.2167	19.8647
genus.RuminococcaceaeUCG004.id.11362	rs872501	8	139253064	G	A	0.116125	0.025946	5.81e-06	0.1272	20.0265
genus.RuminococcaceaeUCG004.id.11362	rs9818949	3	197683751	G	T	0.0859927	0.0188671	5.39e-06	0.2187	20.769
genus.RuminococcaceaeUCG005.id.11363	rs10873449	14	94630731	T	C	0.0654843	0.0143973	4.11e-06	0.169	20.685
genus.RuminococcaceaeUCG005.id.11363	rs10937802	4	7302344	G	A	0.0755811	0.0168226	8.17e-06	0.09742	20.1829
genus.RuminococcaceaeUCG005.id.11363	rs10950694	7	18026604	T	C	0.0577628	0.011412	4.3e-07	0.4235	25.6164
genus.RuminococcaceaeUCG005.id.11363	rs114279581	2	198122357	A	G	-0.146604	0.0316034	3.22e-06	0.04771	21.514
genus.RuminococcaceaeUCG005.id.11363	rs12288512	11	27747671	A	G	0.066635	0.0144356	3.1e-06	0.1799	21.305
genus.RuminococcaceaeUCG005.id.11363	rs12458218	18	22575871	T	C	0.0677322	0.0144525	2.41e-06	0.1769	21.9609
genus.RuminococcaceaeUCG005.id.11363	rs2893871	10	62662781	G	A	-0.073644	0.015548	3.54e-06	0.1521	22.4322
genus.RuminococcaceaeUCG005.id.11363	rs34781347	20	16312851	G	A	0.188685	0.0386484	6.05e-07	0.05964	23.8269
genus.RuminococcaceaeUCG005.id.11363	rs35166120	8	3099727	C	G	-0.0686153	0.0146252	3.75e-06	0.1849	22.0082
genus.RuminococcaceaeUCG005.id.11363	rs394449	17	7034575	A	T	0.0692909	0.0148712	2.6e-06	0.1789	21.7072
genus.RuminococcaceaeUCG005.id.11363	rs55793120	12	47384118	T	C	0.121548	0.0279546	7.37e-06	0.0507	18.9021
genus.RuminococcaceaeUCG005.id.11363	rs60081663	5	32755085	C	G	0.158082	0.0319586	9.28e-07	0.05268	24.4621
genus.RuminococcaceaeUCG005.id.11363	rs72776570	10	4240906	C	A	0.087067	0.0197179	5.36e-06	0.0825	19.4953
genus.RuminococcaceaeUCG005.id.11363	rs7449320	5	154003091	C	A	0.0599163	0.0130836	4.81e-06	0.2207	20.9691
genus.RuminococcaceaeUCG005.id.11363	rs7555878	1	187906034	A	G	0.0586677	0.0125277	2.81e-06	0.2803	21.928
genus.RuminococcaceaeUCG005.id.11363	rs7586445	2	239509030	G	A	0.0782349	0.0176458	8.81e-06	0.1262	19.6545
genus.RuminococcaceaeUCG005.id.11363	rs898577	15	68705697	T	C	-0.123012	0.0286671	7.46e-06	0.05467	18.4095
genus.RuminococcaceaeUCG009.id.11366	rs113006825	6	51803869	T	C	-0.0928893	0.0208035	7.98e-06	0.1799	19.9314
genus.RuminococcaceaeUCG009.id.11366	rs12508214	4	7426937	C	T	-0.0774649	0.0168937	4.75e-06	0.3509	21.0206
genus.RuminococcaceaeUCG009.id.11366	rs138460696	2	66396776	A	G	0.139274	0.0315794	9.81e-06	0.1064	19.4449
genus.RuminococcaceaeUCG009.id.11366	rs1550196	17	32786955	G	A	0.130842	0.0262478	1.13e-06	0.1173	24.8421
genus.RuminococcaceaeUCG009.id.11366	rs2058609	12	12970792	A	G	0.0816464	0.017472	3.12e-06	0.3141	21.8311
genus.RuminococcaceaeUCG009.id.11366	rs2192926	2	75512668	A	G	-0.089048	0.0192989	4.88e-06	0.2366	21.2847
genus.RuminococcaceaeUCG009.id.11366	rs4079028	1	202299085	C	T	0.0915623	0.019936	3.28e-06	0.1938	21.0882
genus.RuminococcaceaeUCG009.id.11366	rs4708333	6	78106701	T	G	-0.084033	0.0174757	1.56e-06	0.3022	23.1161
genus.RuminococcaceaeUCG009.id.11366	rs61779334	1	39983022	G	C	-0.138137	0.0292072	1.94e-06	0.1044	22.3622
genus.RuminococcaceaeUCG009.id.11366	rs6952765	7	32001710	G	A	0.0732099	0.0166777	8.13e-06	0.4612	19.2643
genus.RuminococcaceaeUCG009.id.11366	rs758191	16	1979831	T	G	0.17702	0.0375113	9.01e-06	0.06362	22.2622
genus.RuminococcaceaeUCG009.id.11366	rs78410648	19	52399401	A	G	0.120989	0.0277317	9.67e-06	0.09742	19.0293
genus.RuminococcaceaeUCG009.id.11366	rs8009993	14	39306809	G	C	-0.135936	0.0244857	4.42e-08	0.1292	30.8126
genus.RuminococcaceaeUCG009.id.11366	rs9558661	13	106650093	T	C	-0.0897823	0.0200739	7.01e-06	0.1869	19.9988
genus.RuminococcaceaeUCG010.id.11367	rs12597105	16	5233941	G	A	0.0670855	0.0144415	4.87e-06	0.2773	21.5756
genus.RuminococcaceaeUCG010.id.11367	rs2820282	6	104728618	A	C	-0.0592304	0.0125917	2.85e-06	0.4523	22.1235
genus.RuminococcaceaeUCG010.id.11367	rs35506912	15	36607072	G	C	-0.0693743	0.0147926	3.21e-06	0.2495	21.9909
genus.RuminococcaceaeUCG010.id.11367	rs682403	9	135968557	A	G	-0.0588161	0.0124671	2.37e-06	0.4761	22.2531
genus.RuminococcaceaeUCG010.id.11367	rs6958419	7	16349864	C	T	-0.0585718	0.0124994	2.84e-06	0.4891	21.955
genus.RuminococcaceaeUCG010.id.11367	rs73218807	4	31057482	G	A	-0.166211	0.0367938	6.43e-06	0.05765	20.4004
genus.RuminococcaceaeUCG010.id.11367	rs7441445	4	40707798	C	T	-0.05695	0.0126502	6.8e-06	0.4354	20.2639
genus.RuminococcaceaeUCG010.id.11367	rs7935775	11	130676996	A	T	-0.0631351	0.0137953	4.99e-06	0.3002	20.9415
genus.RuminococcaceaeUCG011.id.11368	rs10274562	7	11222521	C	T	0.110917	0.0244556	6.5e-06	0.3519	20.5591
genus.RuminococcaceaeUCG011.id.11368	rs12636310	3	185469491	G	A	0.132725	0.0282037	2.81e-06	0.2177	22.1339
genus.RuminococcaceaeUCG011.id.11368	rs12724320	1	179370499	C	T	-0.120881	0.0249229	1.52e-06	0.2753	23.5113
genus.RuminococcaceaeUCG011.id.11368	rs1416041	6	105073676	A	C	-0.182339	0.0339898	7.04e-08	0.1342	28.7623
genus.RuminococcaceaeUCG011.id.11368	rs2729556	7	111763988	C	T	-0.109097	0.0233699	3.19e-06	0.499	21.7808
genus.RuminococcaceaeUCG011.id.11368	rs4490371	3	76205107	T	C	-0.111816	0.0248963	7.75e-06	0.331	20.1605
genus.RuminococcaceaeUCG011.id.11368	rs79113084	12	29634919	C	T	-0.152166	0.0317519	2.06e-06	0.1551	22.9536
genus.RuminococcaceaeUCG011.id.11368	rs9729514	1	219901055	A	G	0.184934	0.0394616	2.37e-06	0.1024	21.9504
genus.RuminococcaceaeUCG013.id.11370	rs11581881	1	9361576	C	T	0.0661211	0.0144736	4.73e-06	0.1809	20.8674
genus.RuminococcaceaeUCG013.id.11370	rs12189346	5	141395140	G	A	0.0684961	0.014558	1.68e-06	0.163	22.1347
genus.RuminococcaceaeUCG013.id.11370	rs12336782	9	13609119	T	C	-0.0856047	0.0189311	8.6e-06	0.08151	20.4452
genus.RuminococcaceaeUCG013.id.11370	rs12485353	3	197049996	G	A	-0.0607903	0.0130847	4.19e-06	0.1789	21.5819
genus.RuminococcaceaeUCG013.id.11370	rs12781711	10	2219930	C	T	-0.0656129	0.0117477	2.55e-08	0.3131	31.1906
genus.RuminococcaceaeUCG013.id.11370	rs16918863	10	19780463	A	C	0.111491	0.0240157	4.16e-06	0.06064	21.5488
genus.RuminococcaceaeUCG013.id.11370	rs1729063	16	10863459	G	C	-0.0533411	0.0120757	9.64e-06	0.328	19.5097
genus.RuminococcaceaeUCG013.id.11370	rs2428106	9	136620584	C	G	-0.0490863	0.0109903	8.38e-06	0.4394	19.9458
genus.RuminococcaceaeUCG013.id.11370	rs2730183	8	40311885	G	A	-0.0488692	0.0109907	8.44e-06	0.4642	19.7681
genus.RuminococcaceaeUCG013.id.11370	rs4385846	10	115650278	G	T	0.0598405	0.0131807	6.46e-06	0.2068	20.6092
genus.RuminococcaceaeUCG013.id.11370	rs75088940	12	30245557	T	C	-0.0942968	0.0200712	2.55e-06	0.09344	22.0694
genus.RuminococcaceaeUCG013.id.11370	rs76973485	3	9534657	G	T	0.194976	0.0418213	3.35e-06	0.03678	21.7271
genus.RuminococcaceaeUCG013.id.11370	rs7784330	7	32530997	G	A	-0.0498329	0.0112066	8.16e-06	0.3887	19.7712
genus.RuminococcaceaeUCG013.id.11370	rs9313055	5	3628882	T	C	0.105087	0.023446	9.55e-06	0.06859	20.0866
genus.RuminococcaceaeUCG013.id.11370	rs9565219	13	76583319	T	A	-0.0524592	0.0117701	8.73e-06	0.337	19.8622
genus.RuminococcaceaeUCG014.id.11371	rs10495392	1	237422989	C	T	-0.082486	0.0187194	9.96e-06	0.1193	19.4139
genus.RuminococcaceaeUCG014.id.11371	rs10791168	11	131659000	A	G	-0.0664624	0.0150069	9.76e-06	0.1839	19.6115
genus.RuminococcaceaeUCG014.id.11371	rs10941294	5	36435597	C	T	-0.122057	0.0260017	2.4e-06	0.06859	22.0322
genus.RuminococcaceaeUCG014.id.11371	rs115777838	5	26110626	T	C	-0.18835	0.0386643	4.62e-07	0.05368	23.7222
genus.RuminococcaceaeUCG014.id.11371	rs12638134	3	101334609	T	G	0.0582548	0.0119657	1.21e-06	0.3897	23.6987
genus.RuminococcaceaeUCG014.id.11371	rs17296933	19	49175964	C	G	-0.0829544	0.0185058	7.34e-06	0.1272	20.0909
genus.RuminococcaceaeUCG014.id.11371	rs34402072	8	3636548	C	T	-0.0688023	0.0156083	9.8e-06	0.1918	19.4282
genus.RuminococcaceaeUCG014.id.11371	rs439810	2	119467367	G	C	-0.0577127	0.0126675	7.04e-06	0.2972	20.7538
genus.RuminococcaceaeUCG014.id.11371	rs56105232	9	14363769	G	A	0.139276	0.0299132	2.91e-06	0.07256	21.6736
genus.RuminococcaceaeUCG014.id.11371	rs61898819	11	126024042	A	T	0.0607865	0.0138761	9.92e-06	0.2107	19.1876
genus.RuminococcaceaeUCG014.id.11371	rs62478832	7	109564034	T	A	-0.058129	0.012903	6.04e-06	0.2883	20.2928
genus.RuminococcaceaeUCG014.id.11371	rs72809222	2	57205854	T	C	0.0671775	0.0139838	2.41e-06	0.2515	23.0747
genus.RuminococcaceaeUCG014.id.11371	rs73186226	3	123829361	G	A	-0.0993852	0.0216819	6.72e-06	0.08748	21.0081
[truncated: 603 more rows]

## Sheet: Supplementary Table 3
Supplementary Table 3 The instrumental variables for Cholelithiasis used in the MR analysis.
Exposure	SNP	chr.Exposure	pos.Exposure	effect_allele.Exposure	other_allele.Exposure	beta.Exposure	se.Exposure	P value.Exposure	MAF	F
Cholelithiasis	rs1325504	1	41935260	T	A	0.0610139	0.00914037	2.46888e-11	0.297966	44.5582
Cholelithiasis	rs1127313	1	154583949	A	G	0.0540338	0.00830307	7.63133e-11	0.46234	42.3498
Cholelithiasis	rs2724376	1	207870868	C	T	-0.0543105	0.00964957	1.82012e-08	0.249244	31.6774
Cholelithiasis	rs1260326	2	27508073	C	T	0.0666365	0.00874634	2.56094e-14	0.349287	58.0456
Cholelithiasis	rs6760325	2	42858238	C	G	0.0817359	0.0102234	1.29628e-15	0.202851	63.9194
Cholelithiasis	rs115383258	2	43294374	G	A	0.474586	0.0229291	3.60828e-95	0.0279897	428.404
Cholelithiasis	rs17406264	2	43361690	T	C	0.307032	0.0256445	4.94538e-33	0.0233011	143.343
Cholelithiasis	rs76710528	2	43735618	C	T	-0.193005	0.0143582	3.42295e-41	0.10027	180.69
Cholelithiasis	rs7596134	2	43825694	A	C	0.270211	0.00890036	1e-200	0.291895	921.697
Cholelithiasis	rs10495914	2	44183478	A	G	0.0736232	0.0098971	1.01555e-13	0.219939	55.3364
Cholelithiasis	rs698834	2	44509818	C	T	0.0974366	0.00874339	7.65773e-29	0.354095	124.189
Cholelithiasis	rs11554825	2	218261086	T	C	0.0628369	0.00884004	1.17544e-12	0.330131	50.5264
Cholelithiasis	rs887829	2	233759924	T	C	0.0830559	0.00845507	8.9454e-23	0.391698	96.4948
Cholelithiasis	rs73152606	3	149377683	A	G	-0.0830449	0.0120593	5.72269e-12	0.147389	47.4219
Cholelithiasis	rs9790035	3	149465315	C	T	-0.0738211	0.00884996	7.34176e-17	0.318284	69.5786
Cholelithiasis	rs12633863	3	149493725	A	G	-0.125129	0.00828734	1.6493e-51	0.491168	227.973
Cholelithiasis	rs362307	4	3240118	T	C	0.101402	0.0160195	2.45313e-10	0.0687352	40.0675
Cholelithiasis	rs11736427	4	48037885	T	A	-0.0547684	0.00918399	2.46939e-09	0.293921	35.5627
Cholelithiasis	rs10031136	4	76486191	G	A	0.0557146	0.00925396	1.73744e-09	0.284268	36.2477
Cholelithiasis	rs2290846	4	150277928	A	G	0.10866	0.00980643	1.56063e-28	0.22177	122.776
Cholelithiasis	rs9396793	6	17705013	C	T	-0.0596409	0.00862867	4.78079e-12	0.367073	47.7747
Cholelithiasis	rs3132711	6	29873385	G	T	0.0512786	0.00881924	6.08527e-09	0.335503	33.8071
Cholelithiasis	rs75894113	6	104983309	A	G	-0.0975605	0.0161844	1.65951e-09	0.0753774	36.3373
Cholelithiasis	rs79949326	7	6421679	T	C	0.0560568	0.00982682	1.16705e-08	0.226331	32.5408
Cholelithiasis	rs45561635	7	87404651	C	A	-0.130652	0.0210877	5.8047e-10	0.0430671	38.3858
Cholelithiasis	rs12673662	7	87481035	G	C	-0.188091	0.0125089	4.22961e-51	0.135537	226.097
Cholelithiasis	rs75741381	7	101166177	G	C	-0.066418	0.0117697	1.67005e-08	0.150705	31.8448
Cholelithiasis	rs17154498	7	107827680	A	C	-0.0941567	0.00928019	3.45303e-24	0.284233	102.94
Cholelithiasis	rs7386288	8	11678823	C	T	-0.066087	0.0101003	6.02698e-11	0.212221	42.8115
Cholelithiasis	rs9297994	8	58479765	A	G	-0.115427	0.00850182	5.50554e-42	0.37586	184.327
Cholelithiasis	rs72606682	8	95954524	C	T	0.0855926	0.0121291	1.70412e-12	0.131204	49.7981
Cholelithiasis	rs28601761	8	125487789	G	C	0.0636138	0.00837993	3.16957e-14	0.411123	57.6261
Cholelithiasis	rs686030	9	15304784	A	C	0.124514	0.0131456	2.74663e-21	0.11806	89.7166
Cholelithiasis	rs635634	9	133279427	C	T	-0.0767994	0.0102133	5.49794e-14	0.201546	56.5433
Cholelithiasis	rs11239549	10	45523383	G	A	0.0891053	0.00909256	1.12798e-22	0.283595	96.0356
Cholelithiasis	rs7077256	10	63576425	G	A	-0.0495724	0.00831385	2.4821e-09	0.472407	35.5527
Cholelithiasis	rs9633835	11	13324046	A	G	-0.0581774	0.00851082	8.16018e-12	0.398035	46.7265
Cholelithiasis	rs174594	11	61852357	A	C	-0.0640987	0.00837504	1.95524e-14	0.424338	58.5763
Cholelithiasis	rs56363382	11	69988367	T	C	0.0990425	0.0152764	8.96809e-11	0.0766101	42.0338
Cholelithiasis	rs10772624	12	13167099	A	G	-0.0466054	0.00830925	2.03671e-08	0.493949	31.4591
Cholelithiasis	rs1169286	12	120981253	C	T	-0.0644711	0.00847479	2.79705e-14	0.409148	57.8722
Cholelithiasis	rs7325496	13	102847067	A	C	-0.0762332	0.00996609	2.02162e-14	0.215006	58.5108
Cholelithiasis	rs10508101	13	103064419	T	C	-0.108329	0.0121499	4.8317e-19	0.139496	79.4953
Cholelithiasis	rs28929474	14	94378610	T	C	0.293854	0.0278734	5.50427e-26	0.0196827	111.143
Cholelithiasis	rs11644920	16	11551157	T	A	0.0493093	0.00886373	2.65106e-08	0.324567	30.9472
Cholelithiasis	rs7206790	16	53763996	G	C	0.0502308	0.00829728	1.41397e-09	0.483224	36.6493
Cholelithiasis	rs35817650	18	57682284	A	G	-0.0706029	0.0117575	1.91412e-09	0.149008	36.0589
Cholelithiasis	rs708686	19	5840608	T	C	0.0874691	0.0087361	1.34493e-23	0.333639	100.247
Cholelithiasis	rs2733738	19	35554601	A	G	-0.0504771	0.00843755	2.19826e-09	0.402717	35.7893
Cholelithiasis	rs35302007	19	45715887	C	G	0.0696176	0.00905141	1.45579e-14	0.2979	59.1566
Cholelithiasis	rs67165745	19	47420724	A	C	-0.133136	0.0230524	7.67892e-09	0.0364389	33.3546
Cholelithiasis	rs296396	19	47862266	C	T	0.138375	0.0119179	3.6358e-31	0.149423	134.807
Cholelithiasis	rs4814175	20	12978446	T	A	-0.0537634	0.00867061	5.62315e-10	0.34222	38.4478
Cholelithiasis	rs2618566	20	17864040	T	G	0.049359	0.00898301	3.91372e-08	0.322659	30.1916
Cholelithiasis	rs1800961	20	44413724	T	C	0.297622	0.0186354	2.04174e-57	0.0455198	255.064
Cholelithiasis	rs5750495	22	37783113	A	T	-0.0474606	0.00857683	3.13769e-08	0.364086	30.6204
Cholelithiasis	rs4821943	22	40326741	G	A	0.0530096	0.00846395	3.77677e-10	0.394942	39.2248

## Sheet: Supplementary Table 4
Supplementary Table 4 The instrumental variables for different circulating metabolites used in the MR analysis.
Exposure	SNP	chr.Exposure	pos.Exposure	effect_allele.Exposure	other_allele.Exposure	beta.Exposure	se.Exposure	P value.Exposure	MAF	F
3-Hydroxybutyrate	rs10127775	1	230295789	T	A	-0.0302326	0.00422503	8.30042e-13	0.39448	51.1923
3-Hydroxybutyrate	rs585188	5	41702897	A	G	-0.0459785	0.00473538	2.70023e-22	0.255311	94.2569
3-Hydroxybutyrate	rs9987289	8	9183358	G	A	0.0654579	0.0071752	7.29962e-20	0.090836	83.2088
3-Hydroxybutyrate	rs2645433	8	11657921	C	G	-0.0276302	0.00426017	8.80035e-11	0.389652	42.0559
3-Hydroxybutyrate	rs4149307	9	107589744	T	C	0.0347025	0.00566933	9.29994e-10	0.15539	37.4603
3-Hydroxybutyrate	rs2575876	9	107665739	A	G	-0.0316957	0.00475019	2.49977e-11	0.251996	44.5135
3-Hydroxybutyrate	rs2419604	10	113944271	G	A	0.0409399	0.00461202	6.90081e-19	0.27665	78.7815
3-Hydroxybutyrate	rs964184	11	116648917	C	G	-0.0486628	0.00608193	1.20005e-15	0.132589	64.0066
3-Hydroxybutyrate	rs1169297	12	121428455	A	G	-0.0242485	0.00436352	2.69998e-08	0.426893	30.8751
3-Hydroxybutyrate	rs12314700	12	122490043	T	A	-0.0350217	0.00532395	4.79954e-11	0.185173	43.2633
3-Hydroxybutyrate	rs72702354	14	94643207	G	A	-0.068998	0.0103685	2.80027e-11	0.041522	44.2746
3-Hydroxybutyrate	rs28929474	14	94844947	T	C	-0.158295	0.0147558	7.50067e-27	0.020014	115.059
3-Hydroxybutyrate	rs473224	15	58737341	G	T	0.0340063	0.00591221	8.79995e-09	0.146056	33.0775
3-Hydroxybutyrate	rs35853021	15	58680643	T	G	-0.0292474	0.00430506	1.10002e-11	0.357701	46.1455
3-Hydroxybutyrate	rs9930957	16	72149923	T	C	0.0632021	0.00562402	2.70023e-29	0.159786	126.265
3-Hydroxybutyrate	rs117643180	17	7185779	A	C	-0.0849923	0.0130808	8.19974e-11	0.025821	42.2089
3-Hydroxybutyrate	rs429358	19	45411941	C	T	0.054874	0.00571035	7.29962e-22	0.154879	92.3253
Acetate	rs1260326	2	27730940	C	T	0.0303997	0.00425158	8.69961e-13	0.396029	51.1153
Acetate	rs4988235	2	136608646	A	G	-0.0291251	0.00469337	5.39995e-10	0.264153	38.5016
Acetate	rs28601761	8	126500031	G	C	0.0247153	0.00426454	6.80002e-09	0.42017	33.5815
Acetate	rs12005199	9	4763491	A	G	-0.0345114	0.00462873	8.9002e-14	0.309536	55.5795
Acetate	rs3184504	12	111884608	C	T	0.0279168	0.00416502	1.99986e-11	0.483363	44.9169
Acetate	rs139097404	15	43933941	C	T	-0.079682	0.0139027	1e-08	0.023515	32.8424
Acetate	rs7272751	20	25983284	T	C	-0.0426396	0.00559711	2.60016e-14	0.171688	58.0245
Acetate	rs8123210	20	33486047	C	G	0.0322423	0.00429116	5.70033e-14	0.376962	56.4437
Acetate	rs6138465	20	24986295	C	T	-0.0735518	0.00540698	3.80014e-42	0.180601	185.008
Acetoacetate	rs910502	1	230294185	T	A	-0.0331158	0.0058389	1.40001e-08	0.147963	32.1604
Acetoacetate	rs11745373	5	41868991	A	T	-0.0531678	0.00474111	3.50026e-29	0.255153	125.733
Acetoacetate	rs150515955	6	166775103	T	C	-0.106913	0.0121095	1.10002e-18	0.029997	77.9331
Acetoacetate	rs4240624	8	9184231	A	G	0.0474691	0.00719184	4.10015e-11	0.090776	43.5567
Acetoacetate	rs2255400	10	113936244	C	A	0.0271722	0.00461344	3.89996e-09	0.276318	34.6827
Acetoacetate	rs964184	11	116648917	C	G	-0.0633215	0.00608306	2.19989e-25	0.132748	108.336
Acetoacetate	rs144305620	12	122583527	A	G	-0.037933	0.00525424	5.19996e-13	0.191526	52.1108
Acetone	rs1984769	1	161639559	A	G	0.0357111	0.00607505	4.09996e-09	0.161609	34.5478
Acetone	rs2582783	1	120324995	C	T	-0.0296223	0.00463616	1.7e-10	0.27738	40.8163
Acetone	rs11745373	5	41868991	A	T	-0.0691827	0.00474615	4.00037e-48	0.255153	212.435
Acetone	rs117651719	6	166772838	A	G	-0.0800788	0.012149	4.40048e-11	0.029857	43.4377
Acetone	rs2954029	8	126490972	T	A	0.0258106	0.00415159	5.1e-10	0.464884	38.6439
Acetone	rs751945	10	135329939	A	G	-0.0459442	0.00639986	7.00003e-13	0.118828	51.5268
Acetone	rs117810762	10	135315795	A	G	-0.157219	0.0157818	2.19989e-23	0.017978	99.2225
Acetone	rs11216157	11	116711180	G	A	0.0353889	0.00620269	1.2e-08	0.129095	32.5452
Acetone	rs11061153	12	122615033	A	G	-0.035867	0.0052239	6.59933e-12	0.194403	47.1317
Acetone	rs9590637	13	42308883	C	A	-0.0242259	0.00424706	1.2e-08	0.37595	32.5309
Acetone	rs117643180	17	7185779	A	C	-0.101699	0.0130887	7.8001e-15	0.025874	60.3606
Acetone	rs2238691	19	46179043	A	G	-0.0304432	0.00522129	5.49997e-09	0.194238	33.989
Alanine	rs2808454	1	207231751	T	A	-0.042996	0.00411983	1.69981e-25	0.456879	108.896
Alanine	rs79687284	1	214150821	C	G	0.134338	0.0112169	4.70002e-33	0.034641	143.405
Alanine	rs2160387	2	65220910	C	T	-0.0451528	0.00411946	5.90065e-28	0.427786	120.116
Alanine	rs6752053	2	65666674	C	T	-0.0258207	0.00416557	5.69994e-10	0.408902	38.415
Alanine	rs1047891	2	211540507	A	C	-0.0282084	0.00441053	1.6e-10	0.315002	40.8967
Alanine	rs1260326	2	27730940	C	T	-0.0557358	0.00418559	1.9002e-40	0.396019	177.283
Alanine	rs11715633	3	123129946	A	G	-0.0289755	0.00461066	3.29997e-10	0.270529	39.4865
Alanine	rs7624902	3	160004026	G	A	-0.0387669	0.00411103	4.10015e-21	0.462466	88.9066
Alanine	rs4693210	4	89208565	G	A	-0.032872	0.0041343	1.80011e-15	0.440215	63.2065
Alanine	rs138373837	5	36219710	T	C	-0.0957224	0.0134966	1.29987e-12	0.023615	50.2911
Alanine	rs6931514	6	20703952	G	A	0.0372601	0.00466345	1.39991e-15	0.262271	63.8244
Alanine	rs2385127	8	49975746	A	G	-0.0283112	0.00421097	1.80011e-11	0.383453	45.1924
Alanine	rs11558471	8	118185733	G	A	-0.0307622	0.00441269	3.10027e-12	0.314671	48.5893
Alanine	rs13277542	8	145747920	G	T	-0.0325828	0.00416178	4.90004e-15	0.488895	61.2818
Alanine	rs56335308	8	17419461	A	G	0.094964	0.0125412	3.69999e-14	0.027352	57.3262
Alanine	rs12379111	9	22128180	G	C	-0.0422426	0.00708917	2.5e-09	0.094813	35.4996
Alanine	rs4237150	9	4290085	C	G	0.0284589	0.00417313	9.09913e-12	0.403366	46.4971
Alanine	rs2168101	11	8255408	A	C	-0.0527764	0.00457618	8.99912e-31	0.308213	132.98
Alanine	rs7925445	11	18398958	G	A	0.0298062	0.00413415	5.60015e-13	0.443812	51.9701
Alanine	rs74093304	12	59923805	A	G	0.0502779	0.00634401	2.29985e-15	0.11906	62.7971
Alanine	rs2933243	12	56860577	A	G	0.0835392	0.00528861	3.29989e-56	0.183189	249.466
Alanine	rs7978353	12	122617989	G	A	0.0279062	0.00416185	1.99986e-11	0.404674	44.9512
Alanine	rs11183581	12	47122774	A	C	0.0584774	0.0049995	1.29987e-31	0.212669	136.784
Alanine	rs4554975	12	47201814	G	A	-0.0450209	0.00416749	3.29989e-27	0.437227	116.679
Alanine	rs4766214	12	4290249	G	A	-0.0254253	0.00414188	8.30004e-10	0.456752	37.6747
Alanine	rs5023078	12	133142118	C	T	-0.0244108	0.00410842	2.80001e-09	0.468694	35.2962
Alanine	rs58116791	14	56680822	C	T	0.0265869	0.0048497	4.20001e-08	0.2346	30.0482
Alanine	rs4903264	14	75343829	T	A	0.02346	0.00421464	2.59998e-08	0.440528	30.9776
Alanine	rs339969	15	60883281	A	C	0.0243639	0.0042121	7.29995e-09	0.38417	33.451
Alanine	rs8056893	16	68304392	A	C	-0.0258052	0.00464532	2.80001e-08	0.267007	30.8529
Alanine	rs34495668	16	70658300	C	T	0.0541222	0.00700584	1.10002e-14	0.096275	59.6683
Alanine	rs8061221	16	70078960	A	G	0.0582034	0.0047071	4.00037e-35	0.254453	152.863
Alanine	rs7503139	17	79641534	T	C	-0.0406873	0.00549304	1.29987e-13	0.167225	54.8536
Alanine	rs73201506	21	33044408	G	A	0.0564557	0.00980813	8.60003e-09	0.046008	33.125
Alanine	rs807672	22	19157819	G	C	0.0256499	0.0040982	3.89996e-10	0.468558	39.165
Albumin	rs11589479	1	155033308	A	G	0.0349953	0.00554322	2.69998e-10	0.166956	39.8482
Albumin	rs34754216	1	161575538	T	C	-0.0302553	0.0042924	1.80011e-12	0.424071	49.6725
Albumin	rs3768321	1	40035928	T	G	-0.0314995	0.00520982	1.5e-09	0.196531	36.549
Albumin	rs58546652	1	247601778	T	C	-0.0253582	0.00427752	3.09999e-09	0.372139	35.1371
Albumin	rs57274629	1	66110292	G	A	0.0286584	0.00435395	4.60045e-11	0.357884	43.3162
Albumin	rs6734238	2	113841030	G	A	-0.0246448	0.00421347	4.90004e-09	0.40289	34.2046
Albumin	rs1260326	2	27730940	C	T	-0.0444079	0.00422344	7.39946e-26	0.396028	110.535
Albumin	rs11128594	3	12303417	G	A	-0.0359885	0.00523496	6.20012e-12	0.193633	47.2513
Albumin	rs55881006	4	74222782	A	G	-0.0695923	0.0114547	1.2e-09	0.033778	36.9035
Albumin	rs13108218	4	3443931	G	A	-0.0281529	0.00427562	4.60045e-11	0.384642	43.3472
Albumin	rs6871112	5	72125370	G	C	-0.0393009	0.00413599	2.09991e-21	0.460457	90.2733
Albumin	rs114949263	7	150498245	C	T	0.0499753	0.00658947	3.29989e-14	0.111367	57.5073
Albumin	rs1461729	8	9187242	G	A	0.0603088	0.0068704	1.69981e-18	0.100774	77.039
Albumin	rs3740688	11	47380340	T	G	0.0321874	0.00414786	8.49963e-15	0.454984	60.2056
Albumin	rs2933243	12	56860577	A	G	0.0303081	0.0053382	1.40001e-08	0.18319	32.2286
Albumin	rs648997	12	111976776	T	C	0.026539	0.00479752	3.2e-08	0.2581	30.5949
Albumin	rs28929474	14	94844947	T	C	0.428915	0.0147921	7.29458e-185	0.019977	840.613
Albumin	rs17580	14	94847262	A	T	0.145105	0.00967283	7.19946e-51	0.047866	224.994
Albumin	rs139974673	15	44027885	C	T	0.120695	0.0130233	1.9002e-20	0.025922	85.8716
Albumin	rs4886992	15	78325229	C	T	-0.0316658	0.00510933	5.69994e-10	0.206119	38.4031
Albumin	rs77542162	17	67081278	G	A	-0.156008	0.0138898	2.80027e-29	0.022666	126.129
Albumin	rs74892229	17	16854480	A	G	-0.0514658	0.00682197	4.60045e-14	0.101705	56.9025
Albumin	rs142925250	17	43563606	T	A	-0.0292919	0.005311	3.50002e-08	0.20033	30.4127
Albumin	rs9912287	17	1630992	A	G	0.0415659	0.00501919	1.20005e-16	0.219307	68.5678
Albumin	rs61653336	17	40296923	A	G	-0.0369604	0.00556946	3.19963e-11	0.165279	44.0312
Albumin	rs34284056	18	60203855	A	C	0.026938	0.00464163	6.49995e-09	0.274775	33.6746
Albumin	rs8107347	19	18612748	A	G	-0.0258045	0.00434366	2.80001e-09	0.349933	35.2852
Albumin	rs10419198	19	50038017	T	C	-0.0559249	0.0047272	2.70023e-32	0.253459	139.932
Albumin	rs58895965	19	35551428	A	C	0.0633893	0.00545847	3.50026e-31	0.174684	134.835
Apolipoprotein A1	rs3768321	1	40035928	T	G	-0.0407124	0.00476389	7.00003e-19	0.19653	73.0202
Apolipoprotein A1	rs140584594	1	110232983	G	A	0.0338783	0.00423198	7.10068e-16	0.269895	64.0721
Apolipoprotein A1	rs638714	1	62906489	T	G	-0.0457692	0.00398618	2.09991e-31	0.345931	131.809
Apolipoprotein A1	rs61805076	1	182154990	C	T	-0.0261245	0.00400223	2.60016e-11	0.334061	42.5996
Apolipoprotein A1	rs583104	1	109821307	T	G	-0.0282516	0.00450847	1.09999e-10	0.226619	39.2591
Apolipoprotein A1	rs1321257	1	230305312	A	G	0.0471615	0.00387787	2.80027e-35	0.386781	147.877
Apolipoprotein A1	rs2642438	1	220970028	G	A	0.0356997	0.00413949	8.30042e-19	0.296164	74.3616
Apolipoprotein A1	rs193084249	1	26987646	G	A	-0.0967772	0.0127715	2.90001e-14	0.023362	57.4084
Apolipoprotein A1	rs267738	1	150940625	G	T	0.0337148	0.00456104	1.20005e-14	0.219647	54.6294
Apolipoprotein A1	rs35135293	2	20363666	T	C	-0.0286024	0.0037984	1.50003e-14	0.483254	56.6913
Apolipoprotein A1	rs10184004	2	165508389	T	C	0.0214133	0.00384852	5.60003e-09	0.4061	30.9523
Apolipoprotein A1	rs676210	2	21231524	A	G	0.0563524	0.0046608	8.19974e-33	0.205765	146.156
Apolipoprotein A1	rs1260326	2	27730940	C	T	-0.0388803	0.00386321	5.70033e-23	0.396018	101.269
Apolipoprotein A1	rs1047891	2	211540507	A	C	-0.0245086	0.00407088	4.49997e-09	0.314995	36.2388
Apolipoprotein A1	rs2176040	2	227092802	G	A	-0.0294126	0.00394465	1.59993e-15	0.353257	55.5857
Apolipoprotein A1	rs13107325	4	103188709	T	C	-0.0691371	0.00720567	3.19963e-23	0.074284	92.0421
Apolipoprotein A1	rs9884390	4	69373407	C	T	0.0249437	0.00451725	6.69993e-09	0.234045	30.485
Apolipoprotein A1	rs36057735	6	31319923	G	C	-0.0356608	0.00473558	5.00035e-14	0.199037	56.6955
Apolipoprotein A1	rs112495680	6	34223098	G	A	-0.0356676	0.00558266	1.29999e-10	0.133419	40.8111
Apolipoprotein A1	rs9491697	6	127456122	G	A	-0.0210119	0.00380697	3.2e-08	0.463611	30.4568
Apolipoprotein A1	rs9471972	6	42915021	A	G	0.0228491	0.00378923	2.80001e-09	0.46382	36.3538
Apolipoprotein A1	rs3735687	7	1066297	G	A	-0.0231436	0.00384252	7.10003e-09	0.42282	36.2696
Apolipoprotein A1	rs7810507	7	130437476	A	G	-0.0232741	0.00420135	2.1e-08	0.281086	30.6818
Apolipoprotein A1	rs4240624	8	9184231	A	G	0.10037	0.00658273	4.00037e-53	0.090774	232.439
Apolipoprotein A1	rs59347135	8	19750044	G	C	-0.0636132	0.00929643	6.4998e-12	0.045804	46.8139
Apolipoprotein A1	rs2737214	8	116624987	G	C	0.0343437	0.00383632	1.99986e-18	0.441482	80.1268
Apolipoprotein A1	rs139915535	8	19766233	G	A	-0.119137	0.0142572	2.09991e-18	0.018003	69.8133
Apolipoprotein A1	rs15285	8	19824667	T	C	0.0818847	0.00418142	8.60003e-87	0.286536	383.417
Apolipoprotein A1	rs7388248	8	144305353	C	G	0.0278722	0.00424161	2.49977e-11	0.27689	43.1712
Apolipoprotein A1	rs686030	9	15304782	A	C	0.0439629	0.00544348	1.99986e-16	0.140453	65.2128
Apolipoprotein A1	rs2066714	9	107586753	C	T	0.0367003	0.00561927	1e-11	0.128934	42.6474
Apolipoprotein A1	rs11789603	9	107647019	T	C	0.059128	0.00608504	2.09991e-21	0.108813	94.4001
Apolipoprotein A1	rs2740488	9	107661742	C	A	-0.0501257	0.00429275	1.10002e-32	0.265313	136.321
Apolipoprotein A1	rs148063610	10	45998984	C	CAAATAAAT	-0.0348625	0.00454019	1e-14	0.236623	58.9498
Apolipoprotein A1	rs2792735	10	113921825	A	G	-0.0403616	0.00421006	5.90065e-23	0.279666	91.8911
Apolipoprotein A1	rs60847460	10	113983758	T	C	-0.0375834	0.00541482	7.19946e-12	0.143326	48.1656
Apolipoprotein A1	rs140168704	10	5262778	T	C	-0.027515	0.00525923	4.60002e-08	0.153529	27.3658
Apolipoprotein A1	rs625145	11	116727936	T	A	0.0738089	0.00483169	4.79954e-56	0.188126	233.31
Apolipoprotein A1	rs174578	11	61605499	A	T	-0.0418608	0.00395264	3.59998e-28	0.350972	112.138
Apolipoprotein A1	rs559355	11	75451281	T	A	-0.0629938	0.00519717	6.59933e-34	0.157985	146.884
Apolipoprotein A1	rs35184771	11	47475189	T	G	-0.036632	0.00394612	3.10027e-20	0.352775	86.1576
Apolipoprotein A1	rs144018203	11	116916060	C	G	-0.115595	0.0191313	3.50002e-09	0.010654	36.5008
Apolipoprotein A1	rs7956099	12	103556109	C	T	-0.0224185	0.00380358	1.40001e-09	0.474977	34.7329
Apolipoprotein A1	rs4759375	12	123796238	T	C	0.0402304	0.00696442	2.19999e-08	0.084878	33.362
Apolipoprotein A1	rs61941676	12	125324798	A	C	-0.0553923	0.00581321	7.39946e-22	0.127214	90.7779
Apolipoprotein A1	rs17696736	12	112486818	G	A	-0.018647	0.003821	4.90004e-08	0.430239	23.811
Apolipoprotein A1	rs838876	12	125259888	G	A	-0.0380492	0.00411307	2.29985e-22	0.318556	85.5602
Apolipoprotein A1	rs6606717	12	109873227	C	A	0.0305316	0.00377624	2.70023e-16	0.476837	65.3571
Apolipoprotein A1	rs941507	14	24759319	C	G	-0.0203483	0.00380192	1.89998e-08	0.460822	28.6394
Apolipoprotein A1	rs2494748	14	105258892	T	C	-0.0222741	0.00389388	1.79999e-09	0.383756	32.7151
Apolipoprotein A1	rs12904367	15	58547878	A	G	0.0339997	0.00553299	6.4e-10	0.141255	37.7523
Apolipoprotein A1	rs2043085	15	58680954	C	T	-0.109937	0.00387605	5.90201e-181	0.38732	804.308
Apolipoprotein A1	rs1077835	15	58723426	G	A	0.119876	0.00456905	1.69824e-157	0.219721	688.218
Apolipoprotein A1	rs3764261	16	56993324	A	C	0.173869	0.00402868	1e-200	0.324423	1862.22
Apolipoprotein A1	rs75911530	16	57049137	A	G	-0.139409	0.0111229	5.10035e-38	0.032886	157.058
Apolipoprotein A1	rs2925979	16	81534790	C	T	0.0299799	0.00410879	1.39991e-14	0.30107	53.2287
Apolipoprotein A1	rs8058512	16	57151796	T	C	-0.0239049	0.00423367	1.89998e-08	0.27596	31.8752
Apolipoprotein A1	rs4986970	16	67976320	T	A	-0.0738551	0.0104562	3.10027e-13	0.033916	49.88
Apolipoprotein A1	rs72836561	17	41926126	T	C	-0.127577	0.0108251	1.50003e-33	0.031483	138.865
Apolipoprotein A1	rs4969141	17	76391653	T	C	0.0209724	0.00379237	2.19999e-08	0.489523	30.5765
Apolipoprotein A1	rs967645	17	26713970	T	C	-0.0275007	0.00377934	2.19989e-12	0.483499	52.9381
Apolipoprotein A1	rs112001035	17	66823805	A	G	-0.0527422	0.00813	2.80001e-10	0.059725	42.0774
Apolipoprotein A1	rs117687565	18	47147524	T	C	0.12845	0.017971	3.19963e-12	0.012015	51.0784
Apolipoprotein A1	rs77960347	18	47109955	G	A	0.317423	0.016504	8.80035e-85	0.013239	369.838
Apolipoprotein A1	rs9304381	18	47158234	T	C	0.0937144	0.00490561	2.70023e-83	0.181589	364.871
Apolipoprotein A1	rs62101704	18	47134250	A	G	-0.090652	0.0165612	1.2e-08	0.013683	29.956
Apolipoprotein A1	rs737338	19	11347657	T	C	-0.118196	0.0102606	1.9002e-32	0.035188	132.67
Apolipoprotein A1	rs12976739	19	8461663	A	G	0.0256089	0.00388249	7.50067e-12	0.396152	43.4985
Apolipoprotein A1	rs2781752	19	54819630	A	G	0.0266432	0.00409164	4.19952e-12	0.318159	42.3927
Apolipoprotein A1	rs1065853	19	45413233	T	G	0.0912195	0.00697406	9.30037e-42	0.080584	171.048
Apolipoprotein A1	rs12977604	19	45442528	G	C	0.045962	0.00402901	2.19989e-31	0.499958	130.111
Apolipoprotein A1	rs11671872	19	11265020	A	G	0.0250187	0.00386749	1.6e-10	0.412466	41.8393
Apolipoprotein A1	rs1800961	20	43042364	T	C	-0.12264	0.0110415	3.40017e-28	0.030197	123.345
Apolipoprotein A1	rs4239651	20	46340596	C	T	0.0364361	0.00467909	6.09958e-16	0.205756	60.6253
Apolipoprotein A1	rs2236252	20	17597531	T	C	-0.0307677	0.00506121	3.69999e-10	0.167034	36.9483
Apolipoprotein A1	rs235314	21	46271452	T	C	-0.0208265	0.00378849	4.79999e-08	0.467315	30.2144
Apolipoprotein A1	rs2298428	22	21982892	T	C	-0.0407307	0.00489623	1.99986e-17	0.182554	69.1884
Apolipoprotein B	rs2495477	1	55518467	G	A	-0.0325954	0.00430629	1.10002e-14	0.393807	57.2821
Apolipoprotein B	rs1293261	1	25713234	T	A	0.0249194	0.00412416	3.69999e-10	0.474805	36.5021
Apolipoprotein B	rs7534572	1	62999675	G	C	0.0423139	0.0043099	1.59993e-24	0.352516	96.3707
Apolipoprotein B	rs12740374	1	109817590	T	G	-0.115805	0.00496122	1.69824e-122	0.221059	544.742
Apolipoprotein B	rs11591147	1	55505647	T	G	-0.324428	0.0157124	3.59998e-98	0.017458	426.25
Apolipoprotein B	rs11206517	1	55526428	G	T	0.0941849	0.0115436	2.90001e-16	0.033009	66.5569
Apolipoprotein B	rs553427	1	234852760	T	C	0.0309865	0.00412434	8.00018e-15	0.482962	56.4351
Apolipoprotein B	rs4665972	2	27598097	C	T	-0.0377519	0.00424124	1.69981e-19	0.395392	79.2146
Apolipoprotein B	rs693	2	21232195	A	G	0.0881127	0.00412539	2.30144e-105	0.479097	456.1
Apolipoprotein B	rs4299376	2	44072576	T	G	-0.0479627	0.00441651	5.10035e-28	0.323721	117.913
Apolipoprotein B	rs7610507	3	136538191	G	C	0.0283053	0.00504235	1.6e-08	0.213489	31.5052
Apolipoprotein B	rs12916	5	74656539	C	T	0.0592854	0.00421018	5.10035e-46	0.400342	198.247
Apolipoprotein B	rs4704834	5	156443066	G	A	0.045538	0.00430187	2.49977e-26	0.355963	112.033
Apolipoprotein B	rs7707394	5	74472939	A	G	0.0381423	0.00429682	1.20005e-18	0.357078	78.783
Apolipoprotein B	rs1499279	5	52106278	G	T	-0.0587026	0.0103646	4.39997e-08	0.04162	32.0718
Apolipoprotein B	rs1500188	5	122827953	G	A	-0.0228087	0.00415328	1.6e-08	0.450398	30.1531
Apolipoprotein B	rs4935356	6	32412388	A	T	0.0314433	0.00508289	1.89998e-09	0.244148	38.2603
Apolipoprotein B	rs3777411	6	160476945	T	C	-0.0487347	0.00576481	1.59993e-17	0.150744	71.4529
Apolipoprotein B	rs6920309	6	16134247	T	C	-0.0246427	0.00415297	3.79997e-09	0.456844	35.2024
Apolipoprotein B	rs115740542	6	26123502	C	T	-0.0489562	0.007935	1.09999e-09	0.073599	38.057
Apolipoprotein B	rs72848251	6	32601288	A	G	0.0515684	0.00534664	5.50047e-20	0.19466	93.0076
Apolipoprotein B	rs10260606	7	44584551	C	G	0.0326945	0.00532662	2.39999e-10	0.182659	37.6668
Apolipoprotein B	rs2107449	7	21488929	G	A	0.0219338	0.00425634	4.90004e-08	0.379853	26.5502
Apolipoprotein B	rs6601299	8	9184691	C	T	0.0392362	0.00686012	4.79999e-09	0.100727	32.7057
Apolipoprotein B	rs112875651	8	126506694	A	G	-0.0666955	0.00428309	4.19952e-58	0.392383	242.433
Apolipoprotein B	rs10096633	8	19830921	T	C	-0.0399066	0.00625157	3.50026e-11	0.123912	40.7403
Apolipoprotein B	rs10504255	8	59398461	A	G	-0.0265725	0.0043792	1.09999e-10	0.337037	36.8119
Apolipoprotein B	rs2737245	8	116658583	T	G	-0.0274756	0.00461044	4e-09	0.278598	35.5077
Apolipoprotein B	rs115478735	9	136149711	T	A	0.0564133	0.00533528	4.19952e-27	0.18331	111.779
Apolipoprotein B	rs102275	11	61557803	C	T	-0.0393977	0.00431288	5.19996e-21	0.349784	83.4296
Apolipoprotein B	rs12804228	11	126260684	G	A	0.0563956	0.00746469	2.49977e-13	0.084719	57.0663
Apolipoprotein B	rs11601507	11	5701074	A	C	0.0406972	0.0080349	4.09996e-08	0.069166	25.6496
Apolipoprotein B	rs964184	11	116648917	C	G	-0.0761792	0.00607905	1.69981e-38	0.132745	157.005
Apolipoprotein B	rs653178	12	112007756	T	C	0.0240429	0.00413175	4.09996e-09	0.48395	33.8547
Apolipoprotein B	rs10842724	12	9172646	C	T	0.0243935	0.00420531	4.60002e-08	0.412905	33.6407
Apolipoprotein B	rs6602909	13	114551993	C	T	0.0266122	0.0043942	6.4e-10	0.328949	36.6703
Apolipoprotein B	rs35596121	13	32947133	C	CT	0.0269396	0.00472179	3.40001e-09	0.287843	32.5448
Apolipoprotein B	rs72694391	14	24874026	C	T	0.0245627	0.00413924	8.60003e-10	0.482099	35.2066
Apolipoprotein B	rs261290	15	58678720	C	T	-0.0536178	0.00434758	5.10035e-36	0.345358	152.067
Apolipoprotein B	rs633695	15	58725839	G	A	0.040241	0.00455195	1.10002e-17	0.29236	78.1368
Apolipoprotein B	rs247616	16	56989590	T	C	-0.0563411	0.00440896	4.10015e-37	0.32471	163.264
Apolipoprotein B	rs34042070	16	72101525	G	C	0.0450484	0.0053106	5.79963e-18	0.18698	71.9424
Apolipoprotein B	rs56325564	17	45766771	A	G	0.033061	0.00415564	2.29985e-16	0.482712	63.2804
Apolipoprotein B	rs77542162	17	67081278	G	A	0.144375	0.0138707	2.90001e-25	0.022667	108.318
Apolipoprotein B	rs55714927	17	7080316	T	C	-0.0284884	0.00524506	2.69998e-08	0.191001	29.495
Apolipoprotein B	rs72631343	17	67191270	G	C	-0.0437881	0.00615447	2.99985e-13	0.129021	50.6109
Apolipoprotein B	rs1065853	19	45413233	T	G	-0.450878	0.00759207	1e-200	0.080584	3526.23
Apolipoprotein B	rs111278137	19	45215081	A	G	-0.113569	0.0146505	2.80027e-14	0.021615	60.0797
Apolipoprotein B	rs10410835	19	45358353	C	T	0.0500465	0.00417311	1.10002e-34	0.476916	143.794
Apolipoprotein B	rs1081105	19	45412955	C	A	0.167529	0.0125886	8.10028e-42	0.027622	177.067
Apolipoprotein B	rs8103315	19	45254168	A	C	0.0489447	0.00618423	1.29987e-16	0.135789	62.6258
Apolipoprotein B	rs12151108	19	11197261	A	G	-0.158559	0.00633566	5.29663e-141	0.119677	626.197
Apolipoprotein B	rs28807203	19	45173951	C	A	-0.11874	0.00955892	5.00035e-36	0.049209	154.273
Apolipoprotein B	rs58542926	19	19379549	T	C	-0.114404	0.00784686	1.10002e-47	0.074402	212.522
Apolipoprotein B	rs2569550	19	11228745	C	T	0.0360741	0.00420374	2.70023e-17	0.406684	73.6262
Apolipoprotein B	rs2618566	20	17844684	T	G	-0.0239549	0.0043551	3.09999e-09	0.339713	30.2486
Apolipoprotein B	rs1883711	20	39179822	C	G	0.10699	0.0121173	1.29987e-19	0.0312	77.9449
Apolipoprotein B	rs9616847	22	50868669	T	A	0.0244091	0.00425162	1.89998e-08	0.388281	32.954
Average diameter for HDL particles	rs1546954	1	230303848	G	T	0.0415678	0.00375251	1.10002e-30	0.387349	122.683
Average diameter for HDL particles	rs2642438	1	220970028	G	A	0.0270364	0.00400703	1.80011e-12	0.296164	45.5162
Average diameter for HDL particles	rs9429767	1	110496087	A	G	-0.0261735	0.0046536	1.79999e-08	0.197481	31.627
Average diameter for HDL particles	rs6694102	1	182119332	A	G	-0.0331527	0.00391646	1.29987e-17	0.320937	71.6413
Average diameter for HDL particles	rs6681348	1	178526271	C	A	-0.023911	0.00367022	1.39991e-11	0.467762	42.435
Average diameter for HDL particles	rs79094524	1	40041371	G	GA	0.0246823	0.0043201	1e-09	0.234556	32.636
Average diameter for HDL particles	rs5082	1	161193683	A	G	-0.032902	0.00377942	7.39946e-18	0.379255	75.7718
Average diameter for HDL particles	rs75460349	1	27180088	C	A	-0.0737161	0.0122982	1.09999e-08	0.023256	35.9215
Average diameter for HDL particles	rs1260326	2	27730940	C	T	0.0379976	0.0037392	7.59976e-26	0.396018	103.245
Average diameter for HDL particles	rs1024137	2	227095876	T	G	-0.0356777	0.00381699	3.80014e-23	0.353499	87.3504
Average diameter for HDL particles	rs13389219	2	165528876	T	C	0.0353796	0.00374752	1.59993e-22	0.392528	89.1109
Average diameter for HDL particles	rs59104589	2	242237902	T	C	0.0266152	0.00381464	2.60016e-14	0.358826	48.6705
Average diameter for HDL particles	rs35135293	2	20363666	T	C	-0.0189995	0.00367647	4.60002e-08	0.483254	26.7015
Average diameter for HDL particles	rs676210	2	21231524	A	G	0.0493828	0.00451119	1e-27	0.205765	119.807
Average diameter for HDL particles	rs11922042	3	12206489	C	T	-0.0850805	0.0151121	3.29997e-08	0.017208	31.6901
Average diameter for HDL particles	rs9844972	3	150097635	C	G	-0.0389121	0.00725712	3.2e-09	0.070765	28.7444
Average diameter for HDL particles	rs62276455	3	98417481	A	T	-0.0229913	0.00369338	4.49987e-11	0.444546	38.7429
Average diameter for HDL particles	rs57912727	3	185804583	C	A	-0.0285394	0.0053496	2e-08	0.13669	28.4551
Average diameter for HDL particles	rs13107325	4	103188709	T	C	-0.062546	0.00697706	3.29989e-20	0.074284	80.3466
Average diameter for HDL particles	rs368166328	4	69482383	C	CT	-0.0289409	0.00505487	2.30001e-09	0.240067	32.7731
Average diameter for HDL particles	rs113075206	4	967339	G	C	0.0197004	0.00373652	3.09999e-08	0.473994	27.7926
Average diameter for HDL particles	rs13108218	4	3443931	G	A	0.0257153	0.00378838	2.60016e-11	0.384645	46.0669
Average diameter for HDL particles	rs1126671	4	100048414	C	T	-0.0255386	0.00398995	7.50067e-11	0.302069	40.9612
Average diameter for HDL particles	rs13118477	4	89704367	A	G	-0.0215951	0.00376024	1.5e-08	0.390377	32.9756
Average diameter for HDL particles	rs6864091	5	75010002	C	T	0.0228974	0.00381086	2.30001e-09	0.362544	36.0944
Average diameter for HDL particles	rs7730653	5	20238774	T	G	0.0199907	0.00367178	4.60002e-08	0.49298	29.6357
Average diameter for HDL particles	rs11429307	5	55857025	G	GT	0.045181	0.00466614	2.70023e-24	0.191519	93.7366
Average diameter for HDL particles	rs147627829	6	34335088	A	G	-0.0593522	0.0089683	8.00018e-11	0.044071	43.7892
Average diameter for HDL particles	rs72934503	6	98583488	G	A	0.0255201	0.00375359	8.80035e-12	0.451393	46.2151
Average diameter for HDL particles	rs9265113	6	31287454	T	C	-0.027072	0.00398873	1.20005e-11	0.407629	46.0558
Average diameter for HDL particles	rs13191810	6	32586831	T	C	-0.0235369	0.00394706	3.59998e-09	0.312294	35.552
Average diameter for HDL particles	rs36037051	6	34893726	G	A	-0.0431171	0.00816324	4.60002e-08	0.053449	27.8925
Average diameter for HDL particles	rs998584	6	43757896	A	C	-0.0342976	0.00366642	4.19952e-21	0.482334	87.4895
Average diameter for HDL particles	rs10457487	6	127519234	A	C	-0.0281778	0.00368138	3.19963e-15	0.484316	58.5742
Average diameter for HDL particles	rs191555775	6	161005389	T	A	-0.0441272	0.00595737	4.30031e-14	0.106388	54.8551
Average diameter for HDL particles	rs34060476	7	73037956	G	A	0.0657036	0.00536439	1.39991e-35	0.134803	149.986
Average diameter for HDL particles	rs7810507	7	130437476	A	G	-0.030441	0.00406869	1.69981e-13	0.281086	55.9657
Average diameter for HDL particles	rs6465679	7	98005617	T	A	-0.0257234	0.00428113	4.09996e-09	0.243874	36.0955
Average diameter for HDL particles	rs35067568	7	28245895	A	G	-0.0352633	0.00640501	4.70002e-08	0.089891	30.3054
Average diameter for HDL particles	rs62433138	7	1050877	C	T	-0.0346653	0.00370221	6.09958e-21	0.429134	87.6559
Average diameter for HDL particles	rs705379	7	94953895	A	G	-0.0296182	0.0036988	2.29985e-16	0.477478	64.1075
Average diameter for HDL particles	rs72555385	7	73123473	G	A	-0.0523582	0.00849561	1.2e-09	0.04931	37.9746
Average diameter for HDL particles	rs112875651	8	126506694	A	G	0.0338258	0.00379956	7.70016e-22	0.392383	79.2397
Average diameter for HDL particles	rs7012814	8	9173358	A	G	0.0262279	0.00369113	4.30031e-12	0.474255	50.4802
Average diameter for HDL particles	rs1561748	8	19733244	C	G	0.0431003	0.00446468	1.10002e-21	0.267457	93.1736
Average diameter for HDL particles	rs2737205	8	116610180	C	T	0.0275187	0.00370612	1.59993e-13	0.438643	55.1226
Average diameter for HDL particles	rs11434143	8	144306597	G	GT	-0.0290864	0.00475048	2.90001e-10	0.189168	37.4816
Average diameter for HDL particles	rs145391587	8	19820933	C	A	0.111364	0.00607968	9.3994e-79	0.10029	335.46
Average diameter for HDL particles	rs635634	9	136155000	T	C	-0.0330916	0.00474655	5.10035e-13	0.183549	48.5951
Average diameter for HDL particles	rs10756794	9	16726226	A	G	0.0237415	0.00419314	1.79999e-09	0.257615	32.0517
Average diameter for HDL particles	rs686030	9	15304782	A	C	0.0480393	0.0052721	4.90004e-21	0.140453	83.0117
Average diameter for HDL particles	rs11789603	9	107647019	T	C	0.0371698	0.00589345	5.80003e-10	0.108813	39.7699
Average diameter for HDL particles	rs2740488	9	107661742	C	A	-0.0339149	0.0041576	2.60016e-17	0.265313	66.5287
Average diameter for HDL particles	rs2066714	9	107586753	C	T	0.0307501	0.00544235	5.69994e-09	0.128934	31.9178
Average diameter for HDL particles	rs2803619	10	113934384	C	G	-0.0347145	0.00409424	7.29962e-18	0.275651	71.8767
Average diameter for HDL particles	rs7924036	10	65191645	T	G	0.0196625	0.00365952	2e-08	0.495772	28.8631
Average diameter for HDL particles	rs61854123	10	46065451	A	G	0.0294122	0.00428937	7.39946e-12	0.242667	47.009
Average diameter for HDL particles	rs4418728	10	94839724	T	G	0.0259264	0.00367881	1.20005e-12	0.450688	49.6573
Average diameter for HDL particles	rs60847460	10	113983758	T	C	-0.0306563	0.00524326	2.69998e-09	0.143326	34.1782
Average diameter for HDL particles	rs35473591	11	61586328	C	CT	0.0731909	0.00385107	2.70023e-87	0.341914	361.131
Average diameter for HDL particles	rs10899133	11	75531695	T	C	-0.0361609	0.00597093	2.80001e-09	0.105502	36.6697
Average diameter for HDL particles	rs1047964	11	117156893	T	G	0.211097	0.0186121	7.19946e-30	0.010073	128.613
Average diameter for HDL particles	rs78689694	11	126234820	C	G	-0.0373505	0.00540599	7.19946e-14	0.133343	47.7261
Average diameter for HDL particles	rs964184	11	116648917	C	G	0.0828296	0.00539334	6.70039e-56	0.132745	235.813
Average diameter for HDL particles	rs1177562	11	118949331	T	C	-0.0224595	0.00371949	1.79999e-09	0.410413	36.4541
Average diameter for HDL particles	rs200644264	11	47322007	CG	C	-0.0373322	0.00448186	5.40008e-17	0.211534	69.3687
Average diameter for HDL particles	rs10769254	11	47362465	C	G	0.0343376	0.00469906	7.00003e-14	0.189139	53.3864
Average diameter for HDL particles	rs2253398	11	63858227	T	G	0.0442675	0.00811953	1e-08	0.054099	29.7181
Average diameter for HDL particles	rs7308864	12	109871179	G	A	0.0254421	0.00365643	7.89951e-13	0.476711	48.4066
Average diameter for HDL particles	rs838876	12	125259888	G	A	-0.0408513	0.00398176	1.59993e-27	0.318556	105.239
Average diameter for HDL particles	rs61941676	12	125324798	A	C	-0.0619215	0.00562762	6.70039e-29	0.127214	121.045
Average diameter for HDL particles	rs837500	12	125077567	T	C	0.0216663	0.00382455	1.09999e-08	0.361525	32.0865
Average diameter for HDL particles	rs11045171	12	20470199	G	A	0.0257895	0.00462139	9.40005e-09	0.197431	31.1353
Average diameter for HDL particles	rs3809113	12	57848708	G	C	0.026507	0.00404383	2.39994e-11	0.289547	42.9584
Average diameter for HDL particles	rs825510	12	124478586	C	A	-0.0341224	0.00572226	1.2e-08	0.115135	35.5514
Average diameter for HDL particles	rs7488780	12	20579392	C	G	0.0243162	0.00455471	2.1e-08	0.204878	28.4959
Average diameter for HDL particles	rs3999421	12	121368518	T	A	0.0240053	0.00374509	2.09991e-11	0.392047	41.0774
Average diameter for HDL particles	rs12914626	15	58738423	T	C	-0.101542	0.00401628	6.5013e-148	0.298086	639.082
Average diameter for HDL particles	rs6082	15	58837957	G	A	0.0432787	0.0066933	1.7e-10	0.082092	41.8005
Average diameter for HDL particles	rs138296332	15	59326914	A	T	-0.0563892	0.00974681	2.39999e-09	0.038145	33.4642
Average diameter for HDL particles	rs7175905	15	41041292	G	A	0.0199467	0.00368403	2.19999e-08	0.438282	29.3095
Average diameter for HDL particles	rs261291	15	58680178	C	T	0.176599	0.00381636	1e-200	0.356084	2140.87
Average diameter for HDL particles	rs1560390	15	58580781	C	T	-0.0770679	0.0044342	4.79954e-74	0.219676	302.016
Average diameter for HDL particles	rs187776	15	58646011	C	G	0.0349553	0.00423303	9.60064e-18	0.251021	68.1768
Average diameter for HDL particles	rs55707100	15	43820717	T	C	-0.0621586	0.0114847	2.59998e-08	0.025882	29.2871
Average diameter for HDL particles	rs75714888	16	56752882	A	C	-0.0747216	0.0126124	5.80003e-09	0.021625	35.0922
Average diameter for HDL particles	rs821840	16	56993886	G	A	0.199509	0.00389664	1e-200	0.324538	2620.94
Average diameter for HDL particles	rs75911530	16	57049137	A	G	-0.126212	0.0107522	9.3994e-34	0.032886	137.759
Average diameter for HDL particles	rs2925979	16	81534790	C	T	0.0327997	0.00397188	2.29985e-17	0.30107	68.1806
Average diameter for HDL particles	rs141920044	16	88032189	T	C	0.0223309	0.00390603	1.09999e-08	0.350764	32.6779
Average diameter for HDL particles	rs6498540	16	15130594	G	A	-0.0301953	0.00397034	5.70033e-15	0.302066	57.8278
Average diameter for HDL particles	rs4986970	16	67976320	T	A	-0.0733172	0.0101078	6.09958e-14	0.033916	52.6031
Average diameter for HDL particles	rs55779455	16	56915357	C	G	0.071529	0.0133138	2.80001e-08	0.019855	28.8585
Average diameter for HDL particles	rs2696455	17	44283571	T	C	-0.0272008	0.00486451	1.5e-08	0.195878	31.2607
Average diameter for HDL particles	rs1006656	17	17682484	A	G	0.032541	0.00566361	2.30001e-09	0.119006	33.0056
Average diameter for HDL particles	rs72836561	17	41926126	T	C	-0.118225	0.0104848	1.39991e-31	0.031483	127.119
Average diameter for HDL particles	rs55714927	17	7080316	T	C	0.0358449	0.00465629	9.09913e-16	0.191001	59.2499
Average diameter for HDL particles	rs1943973	18	47179516	A	G	0.0593387	0.00512853	1.10002e-31	0.150673	133.845
Average diameter for HDL particles	rs116843064	19	8429323	A	G	0.156937	0.0131378	1.10002e-32	0.019852	142.665
Average diameter for HDL particles	rs5167	19	45448465	G	T	0.039146	0.00382956	3.29989e-25	0.352265	104.47
Average diameter for HDL particles	rs12721046	19	45421254	A	G	-0.0374261	0.00503438	9.49948e-14	0.157693	55.2548
Average diameter for HDL particles	rs737337	19	11347493	C	T	-0.0470633	0.00687384	1.20005e-11	0.076791	46.8683
Average diameter for HDL particles	rs58542926	19	19379549	T	C	0.0444117	0.00698361	2.39999e-09	0.074402	40.4341
Average diameter for HDL particles	rs4806173	19	36024925	C	G	0.0212655	0.00378872	4.70002e-08	0.373606	31.4977
Average diameter for HDL particles	rs76070947	20	44113286	G	C	-0.0636088	0.008729	3.50026e-13	0.046942	53.0907
Average diameter for HDL particles	rs1569721	20	44768710	C	T	-0.0604603	0.00999235	2.39999e-09	0.038095	36.6031
Average diameter for HDL particles	rs1057208	20	44563007	T	C	-0.19559	0.00470436	1e-200	0.186275	1728.25
Average diameter for HDL particles	rs3092498	20	44055710	C	T	0.0260248	0.00368826	8.30042e-12	0.482613	49.7789
Average diameter for LDL particles	rs140584594	1	110232983	G	A	-0.0350433	0.00452224	4.90004e-15	0.269895	60.0366
Average diameter for LDL particles	rs12740374	1	109817590	T	G	-0.0526531	0.00485894	7.50067e-27	0.221059	117.403
Average diameter for LDL particles	rs11591147	1	55505647	T	G	-0.134034	0.0153884	5.40008e-18	0.017458	75.8501
Average diameter for LDL particles	rs79598313	1	27284913	T	C	-0.0752588	0.0134094	2.59998e-08	0.023202	31.4926
Average diameter for LDL particles	rs2943654	2	227112754	T	C	-0.0291416	0.00420987	3.90032e-12	0.35487	47.9074
Average diameter for LDL particles	rs577584	2	21299867	A	T	0.075255	0.00509484	8.80035e-50	0.195278	218.134
Average diameter for LDL particles	rs2303370	2	27651375	T	C	0.0277699	0.00406222	8.4004e-12	0.440359	46.7234
Average diameter for LDL particles	rs13389219	2	165528876	T	C	0.0252833	0.00413503	3.69999e-10	0.392528	37.3786
Average diameter for LDL particles	rs767676	5	74887614	C	T	0.0306254	0.00476782	2.90001e-10	0.234632	41.2512
Average diameter for LDL particles	rs73596816	6	161017363	A	G	0.073488	0.0112406	1.09999e-10	0.033595	42.7334
Average diameter for LDL particles	rs117733303	6	160922870	G	A	0.128259	0.0149771	2.90001e-18	0.0185	73.3218
Average diameter for LDL particles	rs17613367	6	32622063	A	G	-0.0246739	0.00441031	3.09999e-08	0.300656	31.2932
Average diameter for LDL particles	rs3127580	6	160710851	T	C	0.0343838	0.00555186	4e-10	0.156206	38.3481
Average diameter for LDL particles	rs74617384	6	160997118	T	A	0.127652	0.00748773	4.40048e-65	0.078899	290.582
Average diameter for LDL particles	rs71556736	7	73034929	T	C	0.0400367	0.00597443	1.29987e-11	0.131478	44.899
Average diameter for LDL particles	rs13241165	7	130432538	T	A	0.0213994	0.00403697	3.69999e-08	0.491859	28.0935
Average diameter for LDL particles	rs1561748	8	19733244	C	G	0.0351876	0.00492447	2.39994e-12	0.267457	51.0474
Average diameter for LDL particles	rs7012814	8	9173358	A	G	0.0244455	0.00407126	3.2e-09	0.474255	36.0457
Average diameter for LDL particles	rs13262459	8	116846039	C	T	-0.0313755	0.00514694	1.6e-09	0.203208	37.1532
Average diameter for LDL particles	rs12679834	8	19820433	C	T	0.084897	0.00670329	8.10028e-37	0.100363	160.37
Average diameter for LDL particles	rs2954025	8	126484463	T	C	0.0340804	0.00423355	1.29987e-15	0.351257	64.7908
Average diameter for LDL particles	rs1883025	9	107664301	T	C	0.0261464	0.004633	1e-08	0.254436	31.8429
Average diameter for LDL particles	rs201788267	10	61441597	GATGTAT	G	-0.0248696	0.00448806	4e-08	0.341106	30.6996
Average diameter for LDL particles	rs603424	10	102075479	A	G	-0.0386025	0.0053102	4.10015e-13	0.173834	52.8351
Average diameter for LDL particles	rs964184	11	116648917	C	G	0.0565048	0.00594967	8.00018e-21	0.132745	90.1775
Average diameter for LDL particles	rs73412716	12	112545197	T	G	0.0481663	0.00810095	4.09996e-09	0.069285	35.345
Average diameter for LDL particles	rs1601935	15	58671765	T	G	-0.0321052	0.00427632	8.99912e-14	0.345348	56.3538
Average diameter for LDL particles	rs1077835	15	58723426	G	A	0.0591853	0.00488162	6.89922e-34	0.219721	146.965
Average diameter for LDL particles	rs12446515	16	56987015	T	C	0.0534041	0.00432973	7.59976e-36	0.323219	152.104
Average diameter for LDL particles	rs10642898	17	76393675	CCCG	C	0.0239711	0.00417097	1.5e-08	0.401534	33.0229
Average diameter for LDL particles	rs72836561	17	41926126	T	C	-0.0990588	0.0115563	2.80027e-18	0.031483	73.4618
Average diameter for LDL particles	rs1801689	17	64210580	C	A	0.0939534	0.0117311	6.79986e-16	0.030531	64.1299
Average diameter for LDL particles	rs2927468	19	45357939	G	A	0.0281533	0.00409182	3.80014e-12	0.476733	47.3302
Average diameter for LDL particles	rs10412048	19	11193949	G	A	-0.0625236	0.00618488	3.10027e-24	0.120899	102.174
Average diameter for LDL particles	rs7412	19	45412079	T	C	-0.215492	0.00744098	1.99986e-184	0.080658	838.523
Average diameter for LDL particles	rs150966173	19	45421204	T	C	0.073643	0.0123091	1.09999e-09	0.02797	35.7869
Average diameter for LDL particles	rs2618566	20	17844684	T	G	-0.0258394	0.00426216	1.40001e-09	0.339713	36.7467
Average diameter for LDL particles	rs4810479	20	44545048	T	C	0.0292924	0.00466237	1.89998e-10	0.249778	39.4648
Average diameter for LDL particles	rs3747207	22	44324855	A	G	0.0430265	0.00491433	3.29989e-18	0.214999	76.6402
Average diameter for VLDL particles	rs6689335	1	219628682	C	T	0.0217686	0.00390491	2.1e-08	0.418104	31.0708
Average diameter for VLDL particles	rs79598313	1	27284913	T	C	0.098306	0.0127825	1.10002e-13	0.023202	59.1346
Average diameter for VLDL particles	rs74910819	1	149866868	G	T	-0.0796125	0.0137092	4.30002e-09	0.029894	33.7172
Average diameter for VLDL particles	rs1168013	1	62996838	G	C	0.0633814	0.00402333	4.19952e-59	0.3524	248.122
Average diameter for VLDL particles	rs2642438	1	220970028	G	A	-0.021107	0.00421659	4.90004e-08	0.296164	25.0521
Average diameter for VLDL particles	rs1546954	1	230303848	G	T	-0.0471256	0.00394876	3.50026e-35	0.387349	142.399
Average diameter for VLDL particles	rs676210	2	21231524	A	G	-0.0884273	0.00474428	4.90004e-80	0.205765	347.332
Average diameter for VLDL particles	rs13389219	2	165528876	T	C	-0.0469808	0.00394116	7.70016e-35	0.392528	142.071
Average diameter for VLDL particles	rs2972140	2	227104111	C	T	0.0417396	0.0040273	5.60015e-26	0.349362	107.394
Average diameter for VLDL particles	rs11903847	2	25592918	C	T	-0.0242054	0.00414851	5e-09	0.334932	34.0372
Average diameter for VLDL particles	rs78058190	2	219699999	A	G	0.0713632	0.00996227	5.30029e-14	0.0501	51.3033
Average diameter for VLDL particles	rs1260326	2	27730940	C	T	-0.0835658	0.00393241	2.09894e-106	0.396018	451.495
Average diameter for VLDL particles	rs3963364	3	12385357	A	C	-0.033767	0.00552311	3.09999e-09	0.165061	37.3707
Average diameter for VLDL particles	rs79287178	3	172294500	A	G	0.0627795	0.0116779	3.2e-08	0.0311	28.8948
Average diameter for VLDL particles	rs9844972	3	150097635	C	G	0.0405101	0.00764083	1.29999e-08	0.070765	28.1034
Average diameter for VLDL particles	rs13115795	4	87825433	T	C	0.0234772	0.00405475	5e-10	0.357346	33.518
Average diameter for VLDL particles	rs1867172	4	171552642	T	C	-0.0252866	0.00451451	5.30005e-09	0.240418	31.367
Average diameter for VLDL particles	rs13108218	4	3443931	G	A	-0.0387018	0.00398649	8.9002e-24	0.384645	94.2311
Average diameter for VLDL particles	rs2702552	4	15101010	G	A	0.0238837	0.00408676	3.2e-09	0.33648	34.1474
Average diameter for VLDL particles	rs11429307	5	55857025	G	GT	-0.0516793	0.00490888	1.59993e-26	0.191519	110.811
Average diameter for VLDL particles	rs37538	5	57610069	C	G	-0.0210247	0.00395634	9.49992e-09	0.397204	28.2349
Average diameter for VLDL particles	rs4704834	5	156443066	G	A	0.0258951	0.00401787	3.90032e-12	0.355963	41.5295
Average diameter for VLDL particles	rs3129755	6	32583057	G	A	0.0336285	0.00391862	9.70063e-19	0.434686	73.6312
Average diameter for VLDL particles	rs150960004	6	160877300	T	C	0.0726655	0.013205	2.39999e-08	0.022101	30.2756
Average diameter for VLDL particles	rs117733303	6	160922870	G	A	-0.333887	0.0142554	1e-122	0.0185	548.471
Average diameter for VLDL particles	rs71536559	6	32529147	T	G	0.05991	0.00940371	2.29985e-11	0.052979	40.5801
Average diameter for VLDL particles	rs17585887	6	139835498	C	T	-0.031675	0.00390737	2.80027e-16	0.409075	65.7018
Average diameter for VLDL particles	rs146534110	6	160578069	T	G	-0.106982	0.01665	4.10015e-11	0.013508	41.2768
Average diameter for VLDL particles	rs3127580	6	160710851	T	C	-0.0435807	0.0052843	1.69981e-16	0.156206	68.0028
Average diameter for VLDL particles	rs998584	6	43757896	A	C	0.035096	0.00384748	1.80011e-19	0.482334	83.1909
Average diameter for VLDL particles	rs2745353	6	127452935	T	C	0.0312971	0.0038554	2.49977e-17	0.481221	65.8844
Average diameter for VLDL particles	rs73596816	6	161017363	A	G	-0.12281	0.0106989	2.29985e-30	0.033595	131.735
Average diameter for VLDL particles	rs117857195	6	161080457	T	G	0.0782884	0.013503	5.89997e-09	0.024241	33.6084
Average diameter for VLDL particles	rs10455872	6	161010118	G	A	-0.217825	0.00712339	1e-200	0.07899	934.878
Average diameter for VLDL particles	rs12702449	7	1208553	A	C	0.0312364	0.00389179	1.10002e-16	0.434449	64.4075
Average diameter for VLDL particles	rs56001710	7	25983400	T	A	-0.0273991	0.00402184	1.69981e-13	0.41942	46.4019
Average diameter for VLDL particles	rs849327	7	28232457	G	A	-0.0227461	0.00405577	2.69998e-08	0.343992	31.4471
Average diameter for VLDL particles	rs34062580	7	73033559	A	G	-0.121609	0.00572143	6.60693e-101	0.130287	451.685
Average diameter for VLDL particles	rs111432585	7	72879234	GT	G	0.0549275	0.00699861	5.50047e-15	0.092304	61.5842
Average diameter for VLDL particles	rs11976955	7	130433594	G	C	0.0309429	0.00415552	2.70023e-14	0.314213	55.435
Average diameter for VLDL particles	rs328	8	19819724	G	C	-0.185106	0.00638455	1.39959e-189	0.10031	840.415
Average diameter for VLDL particles	rs59296513	8	22882293	A	G	-0.0272095	0.00414523	4.70002e-11	0.320421	43.0781
Average diameter for VLDL particles	rs2921064	8	8316637	T	C	-0.0379698	0.00388524	1.20005e-21	0.46217	95.4892
Average diameter for VLDL particles	rs28601761	8	126500031	G	C	-0.0611055	0.00394186	1.50003e-57	0.420164	240.254
Average diameter for VLDL particles	rs3860847	8	126631799	A	G	0.0287598	0.00472508	1.5e-10	0.212511	37.0396
Average diameter for VLDL particles	rs1561748	8	19733244	C	G	-0.0635322	0.00469018	1.99986e-40	0.267457	183.452
Average diameter for VLDL particles	rs835273	10	94796504	T	A	-0.023222	0.00396506	5.79963e-11	0.384862	34.2936
Average diameter for VLDL particles	rs7924036	10	65191645	T	G	-0.0405691	0.00385056	1.50003e-27	0.495772	110.983
Average diameter for VLDL particles	rs174553	11	61575158	G	A	0.0729003	0.00404693	8.10028e-77	0.342553	324.43
Average diameter for VLDL particles	rs883863	11	116389017	A	G	0.0242516	0.00420218	1.5e-08	0.308022	33.3
Average diameter for VLDL particles	rs144018203	11	116916060	C	G	0.253992	0.0194863	1.59993e-41	0.010654	169.861
Average diameter for VLDL particles	rs964184	11	116648917	C	G	-0.199694	0.00567366	1e-200	0.132745	1238.56
Average diameter for VLDL particles	rs12294913	11	64004643	G	C	0.0580384	0.00920392	4.00037e-11	0.049059	39.7556
Average diameter for VLDL particles	rs10750766	11	65473798	A	C	0.0253255	0.00424076	5.99998e-10	0.29021	35.6568
Average diameter for VLDL particles	rs1047964	11	117156893	T	G	-0.222917	0.0195795	6.09958e-31	0.010073	129.597
Average diameter for VLDL particles	rs4760254	12	57766392	C	G	-0.0246932	0.00450216	1.6e-08	0.239057	30.0764
Average diameter for VLDL particles	rs7133378	12	124409502	A	G	-0.0284022	0.00412989	5.19996e-13	0.319792	47.2868
Average diameter for VLDL particles	rs149778057	13	31007805	C	A	-0.0243318	0.00431724	2.99999e-08	0.328223	31.7577
Average diameter for VLDL particles	rs35678857	13	95222890	A	C	0.0237633	0.00403649	2.80001e-09	0.351833	34.6512
Average diameter for VLDL particles	rs7140110	13	114544024	C	T	0.0224748	0.00420792	1.29999e-08	0.299371	28.5213
Average diameter for VLDL particles	rs473224	15	58737341	G	T	0.117992	0.0055187	1.30017e-106	0.146078	457.03
Average diameter for VLDL particles	rs150844304	15	43726625	C	A	0.103655	0.0121736	3.50026e-18	0.025676	72.4862
Average diameter for VLDL particles	rs1560390	15	58580781	C	T	0.0520857	0.0046768	1.29987e-31	0.219676	124.009
Average diameter for VLDL particles	rs10468017	15	58678512	T	C	-0.119944	0.004222	1.79887e-183	0.295934	806.926
Average diameter for VLDL particles	rs7205804	16	57004889	A	G	-0.0278194	0.00388817	2.80027e-13	0.44038	51.1821
Average diameter for VLDL particles	rs11075253	16	15148646	A	C	-0.031112	0.00422854	6.00067e-15	0.295786	54.1238
Average diameter for VLDL particles	rs2925979	16	81534790	C	T	-0.032524	0.00419876	4.79954e-15	0.30107	59.99
Average diameter for VLDL particles	rs1801689	17	64210580	C	A	-0.142358	0.0111968	1.10002e-38	0.030531	161.618
Average diameter for VLDL particles	rs2292644	17	76394449	T	C	-0.023392	0.00394477	2.39999e-08	0.39678	35.1564
Average diameter for VLDL particles	rs11651280	17	17449917	T	G	0.0482304	0.00808182	2.59998e-09	0.061066	35.6071
Average diameter for VLDL particles	rs72836561	17	41926126	T	C	0.140966	0.0110299	1.59993e-38	0.031483	163.305
Average diameter for VLDL particles	rs182611493	19	19458388	G	A	-0.110738	0.0185451	6.29999e-10	0.012523	35.6491
Average diameter for VLDL particles	rs371786442	19	8423432	A	AT	0.0498014	0.00842936	1.79999e-09	0.055901	34.8985
Average diameter for VLDL particles	rs483082	19	45416178	T	G	0.0549444	0.00453639	5.30029e-34	0.236543	146.669
Average diameter for VLDL particles	rs116843064	19	8429323	A	G	-0.222426	0.0138143	1.20005e-58	0.019852	259.195
Average diameter for VLDL particles	rs5112	19	45430280	G	C	0.0670828	0.00414146	2.19989e-61	0.466254	262.318
Average diameter for VLDL particles	rs58542926	19	19379549	T	C	-0.100167	0.00734322	1.59993e-42	0.074402	186.033
Average diameter for VLDL particles	rs7679	20	44576502	C	T	0.0668197	0.00495714	3.80014e-44	0.186404	181.66
Average diameter for VLDL particles	rs2294915	22	44340904	T	C	-0.0241077	0.00457396	4.09996e-08	0.231804	27.7741
Cholesterol in chylomicrons and extremely large VLDL	rs79439217	1	63060037	T	TAAGAA	0.0826292	0.00416428	6.70039e-92	0.352724	393.641
Cholesterol in chylomicrons and extremely large VLDL	rs59484402	1	230302838	C	CT	0.0424784	0.00412959	1.59993e-25	0.388312	105.788
Cholesterol in chylomicrons and extremely large VLDL	rs79598313	1	27284913	T	C	0.0952705	0.0132164	3.69999e-12	0.023202	51.9522
Cholesterol in chylomicrons and extremely large VLDL	rs2943635	2	227077377	T	C	0.0382321	0.00426478	2.70023e-19	0.320171	80.3482
Cholesterol in chylomicrons and extremely large VLDL	rs1260326	2	27730940	C	T	-0.0895711	0.00406626	1.49968e-112	0.396018	485.131
Cholesterol in chylomicrons and extremely large VLDL	rs676210	2	21231524	A	G	-0.102271	0.00490577	2.49977e-99	0.205765	434.514
Cholesterol in chylomicrons and extremely large VLDL	rs13389219	2	165528876	T	C	-0.0501338	0.00407531	2.39994e-36	0.392528	151.305
Cholesterol in chylomicrons and extremely large VLDL	rs9844972	3	150097635	C	G	0.0400472	0.00790053	2e-08	0.070765	25.6889
Cholesterol in chylomicrons and extremely large VLDL	rs684773	3	135956305	C	A	0.0383705	0.00471275	2.09991e-17	0.232933	66.2765
Cholesterol in chylomicrons and extremely large VLDL	rs13108218	4	3443931	G	A	-0.0305064	0.00412183	8.00018e-15	0.384645	54.7665
Cholesterol in chylomicrons and extremely large VLDL	rs1471251	4	87976359	T	A	0.0340671	0.0040861	2.09991e-18	0.397126	69.4969
Cholesterol in chylomicrons and extremely large VLDL	rs4491981	4	171563776	A	C	-0.0270247	0.00468421	7.49998e-10	0.241217	33.2784
Cholesterol in chylomicrons and extremely large VLDL	rs3857142	4	15106036	T	C	0.0223679	0.0042288	4.90004e-08	0.336593	27.9724
Cholesterol in chylomicrons and extremely large VLDL	rs2035816	4	100508556	G	A	-0.0393102	0.00718188	1.6e-08	0.0843	29.9535
Cholesterol in chylomicrons and extremely large VLDL	rs4704834	5	156443066	G	A	0.0380232	0.00415367	9.20026e-22	0.355963	83.7812
Cholesterol in chylomicrons and extremely large VLDL	rs13186403	5	67513457	T	G	-0.0269317	0.00496577	1.79999e-08	0.215247	29.4081
Cholesterol in chylomicrons and extremely large VLDL	rs11429307	5	55857025	G	GT	-0.0541132	0.00507481	1.69981e-26	0.191519	113.679
Cholesterol in chylomicrons and extremely large VLDL	rs111909590	6	160545046	T	C	0.0545224	0.00980255	2.39999e-09	0.043581	30.9304
Cholesterol in chylomicrons and extremely large VLDL	rs146534110	6	160578069	T	G	-0.101516	0.0172167	1.89998e-09	0.013508	34.7602
Cholesterol in chylomicrons and extremely large VLDL	rs10455872	6	161010118	G	A	-0.225925	0.00736584	1e-200	0.07899	940.583
Cholesterol in chylomicrons and extremely large VLDL	rs28752924	6	31303922	C	T	0.0266072	0.00412228	1.40001e-10	0.445527	41.6521
Cholesterol in chylomicrons and extremely large VLDL	rs632057	6	139834012	G	T	-0.0339142	0.00411055	1.59993e-16	0.372221	68.0576
Cholesterol in chylomicrons and extremely large VLDL	rs3127580	6	160710851	T	C	-0.0418255	0.00546416	3.10027e-14	0.156206	58.5799
Cholesterol in chylomicrons and extremely large VLDL	rs117733303	6	160922870	G	A	-0.353402	0.0147406	2.50035e-128	0.0185	574.673
Cholesterol in chylomicrons and extremely large VLDL	rs28383314	6	32587213	C	T	0.0359451	0.00409923	4.19952e-19	0.37705	76.8755
Cholesterol in chylomicrons and extremely large VLDL	rs2186037	6	127455029	G	A	0.0299393	0.00398709	6.00067e-15	0.48121	56.3747
Cholesterol in chylomicrons and extremely large VLDL	rs184089815	6	160093887	A	G	-0.0879231	0.0157847	1.5e-08	0.01643	31.0203
Cholesterol in chylomicrons and extremely large VLDL	rs73596816	6	161017363	A	G	-0.112635	0.011063	6.59933e-24	0.033595	103.637
Cholesterol in chylomicrons and extremely large VLDL	rs74434374	6	31850308	A	C	0.0703887	0.00960868	5.40008e-14	0.044815	53.6527
Cholesterol in chylomicrons and extremely large VLDL	rs998584	6	43757896	A	C	0.0260805	0.00397843	2.29985e-11	0.482334	42.9657
Cholesterol in chylomicrons and extremely large VLDL	rs34060476	7	73037956	G	A	-0.110567	0.00583517	8.4004e-80	0.134803	358.969
Cholesterol in chylomicrons and extremely large VLDL	rs72555385	7	73123473	G	A	0.0672603	0.0092412	4.10015e-13	0.04931	52.9632
Cholesterol in chylomicrons and extremely large VLDL	rs56001710	7	25983400	T	A	-0.0299428	0.00415936	1.9002e-14	0.41942	51.8137
Cholesterol in chylomicrons and extremely large VLDL	rs6971365	7	130432481	C	T	0.0280193	0.00437732	2.09991e-11	0.292827	40.9648
Cholesterol in chylomicrons and extremely large VLDL	rs13265201	8	11493678	G	C	0.0338662	0.00410748	2.09991e-16	0.396268	67.9665
Cholesterol in chylomicrons and extremely large VLDL	rs1561748	8	19733244	C	G	-0.0646575	0.00484941	2.29985e-40	0.267457	177.735
Cholesterol in chylomicrons and extremely large VLDL	rs328	8	19819724	G	C	-0.191783	0.0066013	7.09578e-192	0.10031	843.868
Cholesterol in chylomicrons and extremely large VLDL	rs28601761	8	126500031	G	C	-0.0816408	0.00407568	3.50026e-93	0.420164	401.169
Cholesterol in chylomicrons and extremely large VLDL	rs3860847	8	126631799	A	G	0.0334048	0.00488549	2.39994e-12	0.212511	46.7428
Cholesterol in chylomicrons and extremely large VLDL	rs2081687	8	59388565	C	T	-0.0241509	0.00421233	6.19998e-09	0.336906	32.8651
Cholesterol in chylomicrons and extremely large VLDL	rs10761752	10	65160321	C	T	-0.0355369	0.00398469	2.09991e-20	0.474404	79.5212
Cholesterol in chylomicrons and extremely large VLDL	rs835273	10	94796504	T	A	-0.025953	0.00410007	5.90065e-12	0.384862	40.0595
Cholesterol in chylomicrons and extremely large VLDL	rs112396965	11	27609011	A	AT	-0.0259329	0.00481541	1.40001e-08	0.230233	28.9967
Cholesterol in chylomicrons and extremely large VLDL	rs174580	11	61606642	G	A	0.0716493	0.00415973	2.80027e-69	0.351967	296.624
Cholesterol in chylomicrons and extremely large VLDL	rs11228377	11	68603346	C	T	-0.0223596	0.00405577	2.5e-08	0.406598	30.3875
Cholesterol in chylomicrons and extremely large VLDL	rs144018203	11	116916060	C	G	0.278334	0.0201468	1.10002e-47	0.010654	190.824
Cholesterol in chylomicrons and extremely large VLDL	rs2302263	11	64021821	T	C	0.039303	0.00703978	3.59998e-08	0.088118	31.1635
Cholesterol in chylomicrons and extremely large VLDL	rs964184	11	116648917	C	G	-0.21434	0.00586595	1e-200	0.132745	1334.88
Cholesterol in chylomicrons and extremely large VLDL	rs1047964	11	117156893	T	G	-0.267914	0.020243	3.19963e-40	0.010073	175.127
Cholesterol in chylomicrons and extremely large VLDL	rs2122982	12	57781893	A	G	-0.0295918	0.00465786	9.3994e-11	0.238662	40.3537
Cholesterol in chylomicrons and extremely large VLDL	rs7133378	12	124409502	A	G	-0.0276952	0.00427017	6.09958e-12	0.319792	42.0564
Cholesterol in chylomicrons and extremely large VLDL	rs2275647	13	95231825	A	G	0.0289124	0.00416528	1.10002e-12	0.351879	48.1718
Cholesterol in chylomicrons and extremely large VLDL	rs7140110	13	114544024	C	T	0.0290187	0.00435046	8.49963e-12	0.299371	44.4835
Cholesterol in chylomicrons and extremely large VLDL	rs139974673	15	44027885	C	T	0.134892	0.0125607	7.10068e-28	0.025918	115.308
Cholesterol in chylomicrons and extremely large VLDL	rs11644601	16	15172118	C	T	-0.0291066	0.00437548	1.9002e-12	0.296692	44.243
Cholesterol in chylomicrons and extremely large VLDL	rs2925979	16	81534790	C	T	-0.030459	0.00434013	5.60015e-13	0.30107	49.2424
Cholesterol in chylomicrons and extremely large VLDL	rs247616	16	56989590	T	C	-0.0579688	0.00425853	5.70033e-44	0.32471	185.26
Cholesterol in chylomicrons and extremely large VLDL	rs34417180	16	72219756	A	C	-0.0285049	0.00533111	3.29997e-08	0.166849	28.5836
Cholesterol in chylomicrons and extremely large VLDL	rs11651280	17	17449917	T	G	0.051497	0.00835715	5.99998e-10	0.061066	37.963
Cholesterol in chylomicrons and extremely large VLDL	rs72836561	17	41926126	T	C	0.115463	0.0114057	2.19989e-25	0.031483	102.46
Cholesterol in chylomicrons and extremely large VLDL	rs1801689	17	64210580	C	A	-0.100753	0.0115782	5.70033e-20	0.030531	75.7089
Cholesterol in chylomicrons and extremely large VLDL	rs8107974	19	19388500	T	A	-0.0969879	0.00754421	7.39946e-38	0.075555	165.242
Cholesterol in chylomicrons and extremely large VLDL	rs57192995	19	8439538	C	G	-0.054465	0.0086459	1.5e-10	0.056299	39.676
Cholesterol in chylomicrons and extremely large VLDL	rs56290633	19	45401783	C	T	0.0439021	0.00430464	2.70023e-24	0.460466	103.994
Cholesterol in chylomicrons and extremely large VLDL	rs11878597	19	45470298	C	T	0.024455	0.00399653	1.5e-10	0.450192	37.4354
Cholesterol in chylomicrons and extremely large VLDL	rs116843064	19	8429323	A	G	-0.227265	0.0142766	5.10035e-58	0.019852	253.355
Cholesterol in chylomicrons and extremely large VLDL	rs182611493	19	19458388	G	A	-0.105015	0.0191657	2.19999e-08	0.012523	30.0169
Cholesterol in chylomicrons and extremely large VLDL	rs1065853	19	45413233	T	G	0.177281	0.00734255	3.1989e-134	0.080584	582.832
Cholesterol in chylomicrons and extremely large VLDL	rs1883711	20	39179822	C	G	0.0775408	0.0117043	1.10002e-12	0.0312	43.8816
Cholesterol in chylomicrons and extremely large VLDL	rs4810479	20	44545048	T	C	-0.0252968	0.00460168	6.29999e-09	0.249778	30.2142
Cholesterol in IDL	rs11591147	1	55505647	T	G	-0.317008	0.0151931	6.99842e-101	0.017458	435.272
Cholesterol in IDL	rs2642438	1	220970028	G	A	0.0380332	0.00436727	1.50003e-19	0.296164	75.8261
Cholesterol in IDL	rs11206517	1	55526428	G	T	0.0923986	0.0111621	1.59993e-16	0.033009	68.5097
Cholesterol in IDL	rs12740374	1	109817590	T	G	-0.0939052	0.00479727	2.49977e-86	0.221059	383.093
Cholesterol in IDL	rs7534572	1	62999675	G	C	0.0265116	0.00416747	2.70023e-11	0.352516	40.4613
Cholesterol in IDL	rs1293261	1	25713234	T	A	0.0222715	0.00398787	4.20001e-09	0.474805	31.1839
Cholesterol in IDL	rs2495477	1	55518467	G	A	-0.0322481	0.00416398	8.19974e-15	0.393807	59.9659
Cholesterol in IDL	rs553427	1	234852760	T	C	0.0267922	0.00398804	6.79986e-12	0.482962	45.1243
Cholesterol in IDL	rs907866	2	20371380	A	G	-0.0231693	0.00402835	3.89996e-09	0.443205	33.0738
Cholesterol in IDL	rs562338	2	21288321	G	A	0.0993537	0.00517814	1.59993e-86	0.180365	368.073
Cholesterol in IDL	rs4299376	2	44072576	T	G	-0.0465821	0.00427167	1.29987e-29	0.323721	118.893
Cholesterol in IDL	rs2943650	2	227105921	T	C	-0.0272193	0.00416018	2.70023e-11	0.355245	42.7999
Cholesterol in IDL	rs3846662	5	74651084	G	A	0.055288	0.0040375	6.4003e-44	0.424112	187.478
Cholesterol in IDL	rs7707394	5	74472939	A	G	0.0406755	0.00415557	1e-22	0.357078	95.7895
Cholesterol in IDL	rs1895233	5	122924864	T	G	0.0239196	0.00401715	1.7e-09	0.455218	35.4474
Cholesterol in IDL	rs6882345	5	156397673	A	G	0.0243999	0.00413216	4.79999e-09	0.367155	34.8606
Cholesterol in IDL	rs1499279	5	52106278	G	T	-0.0574027	0.0100238	3.69999e-08	0.04162	32.7879
Cholesterol in IDL	rs147841808	6	32601807	G	C	0.0433088	0.00600835	5.40008e-13	0.132288	51.9463
Cholesterol in IDL	rs10455872	6	161010118	G	A	0.0469341	0.00739521	6.09958e-11	0.07899	40.2707
Cholesterol in IDL	rs3777399	6	160513793	A	G	-0.0400266	0.0058835	2.09991e-11	0.133075	46.2742
Cholesterol in IDL	rs151060048	6	34633069	CA	C	0.0366747	0.00678605	9.69996e-09	0.109305	29.202
Cholesterol in IDL	rs7773004	6	26267755	G	A	0.0271505	0.0039926	2.29985e-11	0.4973	46.2335
Cholesterol in IDL	rs10642257	7	25992323	A	AAGGCC	-0.0325904	0.00545416	1.2e-09	0.160146	35.6974
Cholesterol in IDL	rs10953298	7	100216773	T	C	-0.0264286	0.00472405	2.30001e-08	0.235558	31.2919
Cholesterol in IDL	rs12056034	7	72878645	G	A	0.0497345	0.00601329	1.10002e-17	0.125676	68.3918
Cholesterol in IDL	rs1057558	7	1062366	C	T	-0.0318095	0.00481505	4.90004e-12	0.220311	43.634
Cholesterol in IDL	rs10260606	7	44584551	C	G	0.0272259	0.00515013	2.1e-08	0.182659	27.941
Cholesterol in IDL	rs1461729	8	9187242	G	A	0.0567761	0.00663109	8.60003e-19	0.100771	73.295
Cholesterol in IDL	rs17149760	8	9183207	A	G	0.0249532	0.00464523	2.80001e-08	0.245384	28.8504
Cholesterol in IDL	rs1561748	8	19733244	C	G	0.0361978	0.00486589	4.10015e-13	0.267457	55.329
Cholesterol in IDL	rs112875651	8	126506694	A	G	-0.0364123	0.00414101	1.20005e-19	0.392383	77.3031
Cholesterol in IDL	rs117199990	8	19820916	T	C	0.078399	0.0066284	1.29987e-33	0.100237	139.867
Cholesterol in IDL	rs2740488	9	107661742	C	A	-0.026785	0.00452882	9.09997e-09	0.265313	34.9725
Cholesterol in IDL	rs115478735	9	136149711	T	A	0.0605167	0.00515948	6.00067e-32	0.18331	137.547
Cholesterol in IDL	rs2792735	10	113921825	A	G	-0.039673	0.00444277	8.10028e-20	0.279666	79.7252
Cholesterol in IDL	rs10822145	10	64934548	T	C	0.0343606	0.00399362	3.59998e-19	0.476844	74.0118
Cholesterol in IDL	rs4307732	11	126244955	A	G	0.0411972	0.00649776	3.50002e-10	0.105928	40.1903
Cholesterol in IDL	rs102274	11	61557826	C	T	-0.0784975	0.00419139	8.30042e-83	0.343862	350.678
Cholesterol in IDL	rs673335	11	75450576	C	T	-0.0347946	0.00545973	3.40001e-10	0.159781	40.6064
Cholesterol in IDL	rs200526320	11	47796772	A	G	-0.0326849	0.00622701	4.60002e-08	0.177256	27.5454
Cholesterol in IDL	rs653178	12	112007756	T	C	0.03119	0.00399548	7.89951e-16	0.48395	60.9265
Cholesterol in IDL	rs1169294	12	121426594	A	G	0.0305744	0.0043258	2.70023e-12	0.310103	49.9455
Cholesterol in IDL	rs61946991	13	32976654	C	A	-0.0239901	0.00421717	2.39999e-08	0.451642	32.3545
Cholesterol in IDL	rs633695	15	58725839	G	A	0.0520918	0.0044011	1.99986e-31	0.29236	140.065
Cholesterol in IDL	rs261290	15	58678720	C	T	-0.0691167	0.0042035	1.59993e-63	0.345358	270.307
Cholesterol in IDL	rs117519814	15	44052248	A	G	-0.04578	0.007973	6.49995e-09	0.067425	32.9626
Cholesterol in IDL	rs56015824	16	15054534	A	T	0.0296007	0.00480056	6.4e-10	0.345636	38.0131
Cholesterol in IDL	rs77303550	16	72079657	T	C	-0.0299464	0.00506563	4.49997e-09	0.192707	34.941
Cholesterol in IDL	rs77542162	17	67081278	G	A	0.14864	0.0134138	5.79963e-29	0.022667	122.767
Cholesterol in IDL	rs1801689	17	64210580	C	A	0.0762203	0.0115943	1.29987e-11	0.030531	43.2081
Cholesterol in IDL	rs72631343	17	67191270	G	C	-0.0352481	0.00595173	8.40001e-10	0.129021	35.067
Cholesterol in IDL	rs72836561	17	41926126	T	C	-0.0971929	0.0114215	1e-17	0.031483	72.3996
Cholesterol in IDL	rs56325564	17	45766771	A	G	0.0298475	0.00401875	1.69981e-14	0.482712	55.1502
Cholesterol in IDL	rs7241918	18	47160953	T	G	0.037666	0.00523931	8.99912e-14	0.177093	51.673
Cholesterol in IDL	rs77960347	18	47109955	G	A	0.160887	0.0174241	9.09913e-21	0.013239	85.2421
Cholesterol in IDL	rs2927468	19	45357939	G	A	0.0530946	0.00403066	2.99985e-41	0.476733	173.485
Cholesterol in IDL	rs58542926	19	19379549	T	C	-0.0815667	0.00757954	4.79954e-27	0.074402	115.785
Cholesterol in IDL	rs8103315	19	45254168	A	C	0.0602756	0.00597355	4.00037e-24	0.135789	101.796
Cholesterol in IDL	rs73013176	19	11147526	C	T	-0.140179	0.0191401	9.60064e-14	0.011282	53.6279
Cholesterol in IDL	rs17875609	19	45820144	T	C	-0.0766806	0.0134469	4.79999e-09	0.023905	32.5117
Cholesterol in IDL	rs79915079	19	11229066	A	G	-0.0772145	0.0125223	1.7e-10	0.025969	38.0139
Cholesterol in IDL	rs1081105	19	45412955	C	A	0.142958	0.0121598	5.90065e-34	0.027622	138.19
Cholesterol in IDL	rs1065853	19	45413233	T	G	-0.535193	0.00733343	1e-200	0.080584	5325
Cholesterol in IDL	rs28807203	19	45173951	C	A	-0.133446	0.00923327	8.60003e-48	0.049209	208.84
Cholesterol in IDL	rs12151108	19	11197261	A	G	-0.147673	0.00611982	1.39959e-131	0.119677	582.154
Cholesterol in IDL	rs111278137	19	45215081	A	G	-0.127794	0.0141514	7.19946e-20	0.021615	81.5333
Cholesterol in IDL	rs1883711	20	39179822	C	G	0.0822964	0.0117191	1.39991e-12	0.0312	49.3045
Cholesterol in IDL	rs2618566	20	17844684	T	G	-0.0260996	0.004212	3.90032e-11	0.339713	38.3888
Cholesterol in IDL	rs4812975	20	44545460	A	G	0.0238165	0.00460868	2.80001e-08	0.249659	26.7003
Cholesterol in large HDL	rs2642438	1	220970028	G	A	0.0312295	0.003983	6.4003e-16	0.296164	61.4642
Cholesterol in large HDL	rs6681348	1	178526271	C	A	-0.0207588	0.00364821	3.40001e-09	0.467762	32.3711
Cholesterol in large HDL	rs6694102	1	182119332	A	G	-0.0336312	0.00389297	2.39994e-18	0.320937	74.6166
Cholesterol in large HDL	rs79598313	1	27284913	T	C	-0.0880323	0.0120743	2.09991e-12	0.023202	53.1463
Cholesterol in large HDL	rs61781392	1	40083641	A	C	-0.0320818	0.00441916	8.19974e-15	0.216726	52.6928
Cholesterol in large HDL	rs11122450	1	230301811	G	T	0.0428	0.00372996	9.20026e-33	0.388534	131.641
Cholesterol in large HDL	rs5082	1	161193683	A	G	-0.0242906	0.00375676	2.99999e-10	0.379255	41.7987
Cholesterol in large HDL	rs333947	1	110470764	A	G	-0.0301229	0.00508384	6.80002e-10	0.150133	35.1013
Cholesterol in large HDL	rs673548	2	21237544	A	G	0.057989	0.00448152	1.10002e-37	0.206073	167.399
Cholesterol in large HDL	rs1024137	2	227095876	T	G	-0.0426757	0.00379392	5.19996e-32	0.353499	126.502
Cholesterol in large HDL	rs78058190	2	219699999	A	G	-0.0635141	0.00941555	7.8001e-11	0.0501	45.4948
Cholesterol in large HDL	rs59104589	2	242237902	T	C	0.0245967	0.00379159	1.20005e-12	0.358826	42.075
Cholesterol in large HDL	rs13389219	2	165528876	T	C	0.0394659	0.00372487	8.80035e-28	0.392528	112.237
Cholesterol in large HDL	rs1260326	2	27730940	C	T	0.0389026	0.0037166	7.29962e-27	0.396018	109.542
Cholesterol in large HDL	rs9844972	3	150097635	C	G	-0.041898	0.00721385	2.1e-10	0.070765	33.7261
Cholesterol in large HDL	rs57912727	3	185804583	C	A	-0.0307414	0.00531771	9.20005e-10	0.13669	33.4127
Cholesterol in large HDL	rs11922042	3	12206489	C	T	-0.0944799	0.015022	2.99999e-10	0.017208	39.5491
Cholesterol in large HDL	rs10935473	3	98416900	T	G	-0.0188089	0.0036604	4.30002e-08	0.442426	26.3987
Cholesterol in large HDL	rs13118477	4	89704367	A	G	-0.0232494	0.00373814	1.40001e-09	0.390377	38.6746
Cholesterol in large HDL	rs2197186	4	171561050	C	T	0.0216914	0.00415298	4e-08	0.263715	27.2752
Cholesterol in large HDL	rs13107325	4	103188709	T	C	-0.0673818	0.00693607	5.19996e-24	0.074284	94.3564
Cholesterol in large HDL	rs1139490	4	100045141	T	C	-0.0242068	0.00396156	4.09996e-10	0.303027	37.3298
Cholesterol in large HDL	rs12510382	4	970112	G	A	0.0222119	0.00368131	2.5e-10	0.459919	36.3982
Cholesterol in large HDL	rs1471251	4	87976359	T	A	-0.0190229	0.00373347	1.79999e-09	0.397126	25.9562
Cholesterol in large HDL	rs2307111	5	75003678	C	T	0.0270862	0.0037236	2.80027e-13	0.396609	52.9034
Cholesterol in large HDL	rs11429307	5	55857025	G	GT	0.0488089	0.0046384	5.50047e-28	0.191519	110.707
Cholesterol in large HDL	rs17585887	6	139835498	C	T	0.0231912	0.00370118	6.29941e-11	0.409075	39.2536
Cholesterol in large HDL	rs13191810	6	32586831	T	C	-0.0223395	0.00392341	1.09999e-08	0.312294	32.414
Cholesterol in large HDL	rs9265113	6	31287454	T	C	-0.0278739	0.00396483	7.00003e-13	0.407629	49.4151
Cholesterol in large HDL	rs147627829	6	34335088	A	G	-0.0606012	0.00891456	1.9002e-11	0.044071	46.2036
Cholesterol in large HDL	rs72934503	6	98583488	G	A	0.0241013	0.00373109	1.6e-10	0.451393	41.7179
Cholesterol in large HDL	rs998584	6	43757896	A	C	-0.0373817	0.00364445	1.29987e-25	0.482334	105.188
Cholesterol in large HDL	rs191555775	6	161005389	T	A	-0.0594494	0.00592167	8.10028e-25	0.106388	100.767
Cholesterol in large HDL	rs9491697	6	127456122	G	A	-0.029584	0.00366393	4.10015e-17	0.463611	65.1827
Cholesterol in large HDL	rs7810507	7	130437476	A	G	-0.0333557	0.00404453	4.19952e-16	0.281086	68.0013
Cholesterol in large HDL	rs34062580	7	73033559	A	G	0.0727414	0.00540738	4.79954e-43	0.130287	180.927
Cholesterol in large HDL	rs111432585	7	72879234	GT	G	-0.0360229	0.00661445	1.79999e-08	0.092304	29.654
Cholesterol in large HDL	rs705379	7	94953895	A	G	-0.0240017	0.00367683	1e-11	0.477478	42.604
Cholesterol in large HDL	rs9769088	7	1029585	C	T	-0.0322042	0.00374848	1.10002e-18	0.390949	73.7951
Cholesterol in large HDL	rs71205961	8	19980272	C	CTTTTTT	-0.0412625	0.00715559	1.6e-08	0.0889719	33.2455
Cholesterol in large HDL	rs145391587	8	19820933	C	A	0.146433	0.00603902	9.59401e-137	0.10029	587.839
Cholesterol in large HDL	rs7012814	8	9173358	A	G	0.0347371	0.00366644	6.29941e-21	0.474255	89.7452
Cholesterol in large HDL	rs6993128	8	73435156	T	C	0.0236298	0.00411064	2e-08	0.271045	33.038
Cholesterol in large HDL	rs1561748	8	19733244	C	G	0.0549433	0.00443482	5.60015e-35	0.267457	153.458
Cholesterol in large HDL	rs28601761	8	126500031	G	C	0.0399266	0.00372724	2.90001e-30	0.420164	114.726
Cholesterol in large HDL	rs2737205	8	116610180	C	T	0.0258015	0.00368134	7.8001e-12	0.438643	49.1124
Cholesterol in large HDL	rs7009450	8	126629878	T	G	-0.0248865	0.00447493	3.2e-09	0.210017	30.9221
Cholesterol in large HDL	rs2740488	9	107661742	C	A	-0.035493	0.00413365	7.10068e-19	0.265313	73.7108
Cholesterol in large HDL	rs11789603	9	107647019	T	C	0.0379862	0.0058595	5.30005e-10	0.108813	42.0188
Cholesterol in large HDL	rs1215112	9	15303583	A	G	0.0476978	0.00529962	3.10027e-20	0.136971	80.9879
Cholesterol in large HDL	rs7037849	9	139973820	T	C	0.020424	0.00375658	1.79999e-08	0.375085	29.5535
Cholesterol in large HDL	rs2066714	9	107586753	C	T	0.0293134	0.005411	1.29999e-08	0.128934	29.3421
Cholesterol in large HDL	rs2803619	10	113934384	C	G	-0.0370058	0.00407102	7.19946e-21	0.275651	82.6126
Cholesterol in large HDL	rs61854123	10	46065451	A	G	0.0301683	0.00426505	5.70033e-13	0.242667	50.0226
Cholesterol in large HDL	rs60847460	10	113983758	T	C	-0.0317754	0.00521353	8.10009e-10	0.143326	37.1391
Cholesterol in large HDL	rs7924036	10	65191645	T	G	0.0214181	0.00363876	5.60003e-10	0.495772	34.6392
Cholesterol in large HDL	rs7475340	10	76839355	G	A	-0.0184774	0.00365368	2.5e-08	0.484355	25.5702
Cholesterol in large HDL	rs4418728	10	94839724	T	G	0.0279091	0.00365795	1.59993e-14	0.450688	58.2008
Cholesterol in large HDL	rs1047964	11	117156893	T	G	0.224994	0.0184967	2.39994e-34	0.010073	147.933
Cholesterol in large HDL	rs10769254	11	47362465	C	G	0.0405959	0.00466994	4.70002e-19	0.189139	75.5536
Cholesterol in large HDL	rs4922787	11	27507902	T	G	0.024951	0.00429185	2.30001e-09	0.238404	33.7909
Cholesterol in large HDL	rs174576	11	61603510	A	C	-0.0803824	0.00380598	6.19441e-108	0.350038	445.966
Cholesterol in large HDL	rs144018203	11	116916060	C	G	-0.160394	0.0184088	5.00035e-19	0.010654	75.8994
Cholesterol in large HDL	rs12294913	11	64004643	G	C	-0.0552026	0.00869495	1.69981e-11	0.049059	40.2993
Cholesterol in large HDL	rs964184	11	116648917	C	G	0.112275	0.00535991	7.90679e-103	0.132745	438.697
Cholesterol in large HDL	rs200644264	11	47322007	CG	C	-0.0434576	0.00445408	5.40008e-23	0.211534	95.1762
Cholesterol in large HDL	rs141949189	11	118957388	T	A	-0.0244378	0.00383422	1.09999e-10	0.431973	40.6147
Cholesterol in large HDL	rs10899133	11	75531695	T	C	-0.0365015	0.00593392	2.39999e-09	0.105502	37.8313
Cholesterol in large HDL	rs921919	12	125265201	A	G	-0.0428514	0.00395157	5.60015e-30	0.330488	117.572
Cholesterol in large HDL	rs7308864	12	109871179	G	A	0.0231978	0.00363484	3.59998e-11	0.476711	40.7227
Cholesterol in large HDL	rs1054852	12	124496316	G	A	0.0318749	0.00393852	6.09958e-17	0.377481	65.4854
Cholesterol in large HDL	rs11045171	12	20470199	G	A	0.0290737	0.0045941	1.79999e-10	0.197431	40.0417
Cholesterol in large HDL	rs492699	12	123186381	C	T	0.0282251	0.0045398	2.39999e-10	0.2248	38.6465
Cholesterol in large HDL	rs11065991	12	112083162	T	C	-0.0206164	0.00369668	5.60003e-10	0.41585	31.0968
Cholesterol in large HDL	rs10846606	12	124620185	G	C	0.0274189	0.00380393	9.79941e-12	0.366524	51.9455
Cholesterol in large HDL	rs36226283	12	125349480	A	G	0.037405	0.00380376	9.70063e-23	0.358962	96.6821
Cholesterol in large HDL	rs2229357	12	57843711	A	G	0.0303535	0.00424118	7.50067e-14	0.240928	51.2103
Cholesterol in large HDL	rs12369443	12	20582651	G	A	0.0239774	0.00458044	3.50002e-08	0.199467	27.397
Cholesterol in large HDL	rs10468017	15	58678512	T	C	0.142154	0.00398591	1e-200	0.295934	1271.68
Cholesterol in large HDL	rs190543502	15	43757184	C	T	-0.090186	0.011937	1.10002e-14	0.024112	57.0691
Cholesterol in large HDL	rs2925339	15	42091212	G	A	-0.0222911	0.00387492	3.09999e-08	0.326983	33.0865
Cholesterol in large HDL	rs77516617	15	59058720	A	G	-0.0460368	0.00821005	1.29999e-08	0.052807	31.4363
Cholesterol in large HDL	rs488490	15	58737661	A	C	-0.138422	0.00518871	2.39883e-164	0.147351	711.549
Cholesterol in large HDL	rs1560390	15	58580781	C	T	-0.0587438	0.00441528	3.90032e-45	0.219676	176.979
Cholesterol in large HDL	rs11075253	16	15148646	A	C	0.0297301	0.00397271	6.89922e-15	0.295786	55.9928
Cholesterol in large HDL	rs2925979	16	81534790	C	T	0.0385138	0.00394474	1.50003e-23	0.30107	95.3036
Cholesterol in large HDL	rs4986970	16	67976320	T	A	-0.0908482	0.0100387	7.8001e-21	0.033916	81.8825
Cholesterol in large HDL	rs55779455	16	56915357	C	G	0.0745265	0.0132228	3.2e-09	0.019855	31.7605
Cholesterol in large HDL	rs3764261	16	56993324	A	C	0.214433	0.00386782	1e-200	0.324423	3073.01
Cholesterol in large HDL	rs75911530	16	57049137	A	G	-0.146376	0.0106788	1.99986e-44	0.032886	187.849
Cholesterol in large HDL	rs75714888	16	56752882	A	C	-0.0833273	0.0125263	6.59933e-11	0.021625	44.2428
Cholesterol in large HDL	rs8058512	16	57151796	T	C	-0.0244065	0.00406463	3.2e-09	0.27596	36.0481
Cholesterol in large HDL	rs55714927	17	7080316	T	C	0.0257103	0.00462935	5.99998e-09	0.191001	30.8381
Cholesterol in large HDL	rs12103674	17	37804352	C	T	-0.0404046	0.00673637	4.49997e-09	0.079522	35.9685
Cholesterol in large HDL	rs1006656	17	17682484	A	G	0.0308594	0.00563083	8.79995e-09	0.119006	30.0292
Cholesterol in large HDL	rs72836561	17	41926126	T	C	-0.143231	0.0104242	2.19989e-46	0.031483	188.756
Cholesterol in large HDL	rs112001035	17	66823805	A	G	-0.0465005	0.00782888	6.49995e-09	0.059725	35.2719
Cholesterol in large HDL	rs4795386	17	37746847	G	A	0.0220382	0.00409413	4.30002e-09	0.276983	28.9696
Cholesterol in large HDL	rs9955201	18	47126172	A	G	0.0614695	0.0101866	1e-09	0.033778	36.4061
Cholesterol in large HDL	rs7241918	18	47160953	T	G	0.0522362	0.00478278	1.80011e-28	0.177093	119.26
Cholesterol in large HDL	rs688671	18	57867526	G	A	-0.0242101	0.00413279	1.89998e-09	0.267133	34.3099
Cholesterol in large HDL	rs77960347	18	47109955	G	A	0.184762	0.0159059	4.40048e-32	0.013239	134.903
Cholesterol in large HDL	rs73045691	19	45440529	A	G	0.035708	0.00415214	4.60045e-19	0.304296	73.9435
Cholesterol in large HDL	rs116843064	19	8429323	A	G	0.205507	0.013059	2.60016e-57	0.019852	247.598
Cholesterol in large HDL	rs737337	19	11347493	C	T	-0.0463575	0.00683263	6.20012e-12	0.076791	46.0233
Cholesterol in large HDL	rs1065853	19	45413233	T	G	-0.0737298	0.00671634	2.29985e-28	0.080584	120.485
Cholesterol in large HDL	rs759819	19	54815577	C	T	0.0227259	0.00389191	1.2e-09	0.326739	34.0902
Cholesterol in large HDL	rs74174951	20	44057418	A	G	0.0638814	0.0102968	6.1e-10	0.034182	38.482
Cholesterol in large HDL	rs150224153	20	43008981	T	C	-0.073342	0.01108	1.80011e-11	0.029238	43.8066
Cholesterol in large HDL	rs1057208	20	44563007	T	C	-0.168628	0.00467804	1e-200	0.186275	1299.11
Cholesterol in large HDL	rs76070947	20	44113286	G	C	-0.0580608	0.00868016	1.69981e-11	0.046942	44.7326
Cholesterol in large HDL	rs390387	22	21912246	G	A	0.0259853	0.00478168	4.20001e-08	0.187299	29.5262
Cholesterol in large LDL	rs2642438	1	220970028	G	A	0.0250974	0.0044715	4.39997e-09	0.296164	31.4966
Cholesterol in large LDL	rs12740374	1	109817590	T	G	-0.11517	0.00491176	1.30017e-123	0.221059	549.69
Cholesterol in large LDL	rs1293261	1	25713234	T	A	0.0216981	0.00408304	3.59998e-08	0.474805	28.2351
Cholesterol in large LDL	rs11591147	1	55505647	T	G	-0.307951	0.0155557	2.80027e-90	0.017458	391.83
Cholesterol in large LDL	rs472495	1	55521313	T	G	0.0356141	0.0042732	4.49987e-17	0.350883	69.4465
Cholesterol in large LDL	rs7534572	1	62999675	G	C	0.0264729	0.00426693	7.29962e-11	0.352516	38.4844
Cholesterol in large LDL	rs553427	1	234852760	T	C	0.0332663	0.00408322	1.39991e-16	0.482962	66.3616
Cholesterol in large LDL	rs67276129	1	55676374	G	T	0.0772291	0.0104845	4.19952e-14	0.039896	54.2475
Cholesterol in large LDL	rs4299376	2	44072576	T	G	-0.0473706	0.00437314	8.10028e-29	0.323721	117.312
Cholesterol in large LDL	rs140798831	2	21149771	C	T	-0.0257592	0.00431191	1.2e-09	0.343198	35.6811
Cholesterol in large LDL	rs562338	2	21288321	G	A	0.108297	0.00530113	5.50047e-97	0.180365	417.262
Cholesterol in large LDL	rs11127048	2	27752463	A	G	-0.0319713	0.00425916	7.19946e-14	0.38588	56.336
Cholesterol in large LDL	rs7707394	5	74472939	A	G	0.038403	0.00425484	1.20005e-19	0.357078	81.4474
Cholesterol in large LDL	rs6882345	5	156397673	A	G	0.0334404	0.00423086	2.39994e-15	0.367155	62.4595
Cholesterol in large LDL	rs1895233	5	122924864	T	G	0.0245485	0.00411311	1e-09	0.455218	35.6141
Cholesterol in large LDL	rs116734477	5	52095024	T	C	-0.065989	0.0103026	6.1e-10	0.041192	41.0169
Cholesterol in large LDL	rs3846662	5	74651084	G	A	0.0547916	0.00413394	1.99986e-41	0.424112	175.636
Cholesterol in large LDL	rs79220007	6	26098474	C	T	-0.0595376	0.00770148	3.80014e-15	0.076081	59.7513
Cholesterol in large LDL	rs3777411	6	160476945	T	C	-0.0387843	0.00570852	1e-11	0.150744	46.1507
Cholesterol in large LDL	rs147841808	6	32601807	G	C	0.0481332	0.00615076	4.49987e-14	0.132288	61.2273
Cholesterol in large LDL	rs36018387	6	35386872	T	C	-0.0380155	0.0066812	2.30001e-09	0.10509	32.3687
Cholesterol in large LDL	rs10953298	7	100216773	T	C	-0.0272299	0.00483718	2.5e-08	0.235558	31.6826
Cholesterol in large LDL	rs10642257	7	25992323	A	AAGGCC	-0.0301904	0.00558477	4.30002e-08	0.160146	29.2173
Cholesterol in large LDL	rs10260606	7	44584551	C	G	0.0281612	0.00527346	1.89998e-08	0.182659	28.5118
Cholesterol in large LDL	rs1461729	8	9187242	G	A	0.063296	0.00679118	1.20005e-21	0.100771	86.8511
Cholesterol in large LDL	rs10504255	8	59398461	A	G	-0.0224127	0.00433615	3.79997e-08	0.337037	26.7112
Cholesterol in large LDL	rs112875651	8	126506694	A	G	-0.0481292	0.00424099	6.00067e-32	0.392383	128.764
Cholesterol in large LDL	rs115478735	9	136149711	T	A	0.0606048	0.00528206	5.50047e-31	0.18331	131.62
Cholesterol in large LDL	rs2740488	9	107661742	C	A	-0.0355532	0.00463642	6.79986e-14	0.265313	58.7902
Cholesterol in large LDL	rs102275	11	61557803	C	T	-0.058503	0.00426991	4.00037e-45	0.349784	187.686
Cholesterol in large LDL	rs59379014	11	126228000	T	C	0.056806	0.00784675	6.89922e-13	0.072862	52.3989
Cholesterol in large LDL	rs525028	11	116705516	A	G	-0.0322497	0.00451375	1.59993e-13	0.291448	51.0375
Cholesterol in large LDL	rs4766578	12	111904371	A	T	0.0277411	0.00409142	2.39994e-12	0.496753	45.9634
Cholesterol in large LDL	rs1805776	12	9084375	C	T	0.0282909	0.00490092	1.2e-08	0.226038	33.3159
Cholesterol in large LDL	rs61946991	13	32976654	C	A	-0.0249163	0.00431774	1e-08	0.451642	33.2941
Cholesterol in large LDL	rs11621792	14	24871926	T	C	0.0264602	0.00412387	1.20005e-11	0.453802	41.1613
Cholesterol in large LDL	rs633695	15	58725839	G	A	0.0340513	0.00450703	3.80014e-13	0.29236	57.0689
Cholesterol in large LDL	rs261290	15	58678720	C	T	-0.0414406	0.00430468	4.40048e-23	0.345358	92.6581
Cholesterol in large LDL	rs34042070	16	72101525	G	C	0.0392413	0.00525888	2.80027e-14	0.18698	55.669
Cholesterol in large LDL	rs55714927	17	7080316	T	C	-0.0337415	0.00519325	1.39991e-11	0.191001	42.205
Cholesterol in large LDL	rs72631343	17	67191270	G	C	-0.0375594	0.00609367	2.99999e-10	0.129021	37.9833
Cholesterol in large LDL	rs77542162	17	67081278	G	A	0.123425	0.0137337	2.99985e-19	0.022667	80.7503
Cholesterol in large LDL	rs56325564	17	45766771	A	G	0.0323314	0.00411459	2.70023e-16	0.482712	61.7318
Cholesterol in large LDL	rs12151108	19	11197261	A	G	-0.146232	0.00626868	2.39883e-122	0.119677	544.059
Cholesterol in large LDL	rs8103315	19	45254168	A	C	0.0605736	0.00611885	8.10028e-24	0.135789	97.9806
Cholesterol in large LDL	rs28807203	19	45173951	C	A	-0.133827	0.00945786	5.50047e-46	0.049209	200.177
Cholesterol in large LDL	rs10410835	19	45358353	C	T	0.0564398	0.00412899	6.20012e-44	0.476916	186.808
Cholesterol in large LDL	rs58542926	19	19379549	T	C	-0.094835	0.0077639	1.20005e-34	0.074402	149.173
Cholesterol in large LDL	rs2738447	19	11227480	C	A	0.0296368	0.00415378	7.59976e-13	0.40683	50.8966
Cholesterol in large LDL	rs1081105	19	45412955	C	A	0.165175	0.0124555	1.20005e-41	0.027622	175.825
Cholesterol in large LDL	rs1065853	19	45413233	T	G	-0.519747	0.0075118	1e-200	0.080584	4786.4
Cholesterol in large LDL	rs111278137	19	45215081	A	G	-0.137156	0.0144956	4.49987e-21	0.021615	89.5098
Cholesterol in large LDL	rs1800961	20	43042364	T	C	-0.0667426	0.0119262	1.09999e-08	0.030197	31.3123
Cholesterol in large LDL	rs1883711	20	39179822	C	G	0.0881611	0.0119981	4.30031e-14	0.0312	53.9812
Cholesterol in large LDL	rs2618566	20	17844684	T	G	-0.0253013	0.00431225	2e-10	0.339713	34.4184
Cholesterol in large VLDL	rs10864726	1	230296153	T	C	-0.0414635	0.00413319	5.90065e-24	0.394534	100.618
Cholesterol in large VLDL	rs114165349	1	27021913	C	G	0.101476	0.0135481	1.9002e-13	0.022956	56.0897
Cholesterol in large VLDL	rs2131925	1	63025942	T	G	0.0760602	0.004226	2.09991e-75	0.354294	323.869
Cholesterol in large VLDL	rs12039675	1	234875182	G	C	-0.0219614	0.00405789	8.10009e-09	0.499053	29.2842
Cholesterol in large VLDL	rs599839	1	109822166	A	G	0.05266	0.00480414	7.70016e-29	0.227915	120.128
Cholesterol in large VLDL	rs13423088	2	227026864	A	T	-0.0317148	0.00434099	1.10002e-13	0.317021	53.3654
Cholesterol in large VLDL	rs1510606	2	21531266	A	G	-0.0350225	0.00413861	2.60016e-17	0.396984	71.5976
Cholesterol in large VLDL	rs676210	2	21231524	A	G	-0.120084	0.00497733	2.39883e-130	0.205765	581.957
Cholesterol in large VLDL	rs1260326	2	27730940	C	T	-0.0820533	0.00412558	3.69999e-91	0.396018	395.49
Cholesterol in large VLDL	rs4299376	2	44072576	T	G	-0.0264654	0.00432368	8.30004e-10	0.323721	37.4596
Cholesterol in large VLDL	rs13389219	2	165528876	T	C	-0.0458314	0.00413475	2.19989e-29	0.392528	122.84
Cholesterol in large VLDL	rs13059141	3	52841220	A	G	-0.0378744	0.00636904	5.49997e-09	0.113179	35.3555
Cholesterol in large VLDL	rs684773	3	135956305	C	A	0.0358398	0.00478175	1.10002e-14	0.232933	56.1656
Cholesterol in large VLDL	rs13108218	4	3443931	G	A	-0.0362247	0.00418219	7.70016e-19	0.384645	75.0093
Cholesterol in large VLDL	rs1823949	4	15099148	C	T	0.0225692	0.00428822	3.29997e-08	0.336489	27.6944
Cholesterol in large VLDL	rs4491981	4	171563776	A	C	-0.0257662	0.0047528	2.59998e-08	0.241217	29.3843
Cholesterol in large VLDL	rs1471251	4	87976359	T	A	0.0325931	0.00414593	3.19963e-16	0.397126	61.7903
Cholesterol in large VLDL	rs11429307	5	55857025	G	GT	-0.0520142	0.00514835	2.90001e-24	0.191519	102.052
Cholesterol in large VLDL	rs4704834	5	156443066	G	A	0.0438289	0.00421387	5.50047e-27	0.355963	108.161
Cholesterol in large VLDL	rs37538	5	57610069	C	G	-0.0216433	0.00414934	3.09999e-08	0.397204	27.2021
Cholesterol in large VLDL	rs12916	5	74656539	C	T	0.0334715	0.00412406	2.49977e-16	0.400342	65.8588
Cholesterol in large VLDL	rs144957189	6	32537885	A	G	0.0607184	0.00983481	2e-10	0.061715	38.1085
Cholesterol in large VLDL	rs17585887	6	139835498	C	T	-0.0331447	0.00410434	1.10002e-15	0.409075	65.2011
Cholesterol in large VLDL	rs186696265	6	161111700	T	C	-0.288344	0.0170299	2.49977e-67	0.014352	286.623
Cholesterol in large VLDL	rs41265930	6	160964135	C	T	0.0635124	0.00785516	1.39991e-16	0.070921	65.3612
Cholesterol in large VLDL	rs28752534	6	32585068	C	T	0.0478777	0.00454115	1.9002e-25	0.3004	111.134
Cholesterol in large VLDL	rs614754	6	160505199	G	C	0.0979362	0.0174238	1.89998e-09	0.015394	31.5874
Cholesterol in large VLDL	rs998584	6	43757896	A	C	0.0304303	0.00404143	3.40017e-14	0.482334	56.6833
Cholesterol in large VLDL	rs2186037	6	127455029	G	A	0.0323132	0.00405023	7.59976e-17	0.48121	63.6376
Cholesterol in large VLDL	rs6937722	6	160559442	A	G	0.055992	0.00978363	1.5e-08	0.044962	32.7465
Cholesterol in large VLDL	rs11976955	7	130433594	G	C	0.0317836	0.00436062	1.20005e-12	0.314213	53.1157
Cholesterol in large VLDL	rs55747707	7	73037366	A	G	-0.085641	0.00503102	7.10068e-64	0.203628	289.711
Cholesterol in large VLDL	rs42125	7	72823777	G	A	0.0899892	0.0148887	8.50002e-10	0.023006	36.5242
Cholesterol in large VLDL	rs1561748	8	19733244	C	G	-0.0591648	0.00492271	7.59976e-34	0.267457	144.421
Cholesterol in large VLDL	rs2081687	8	59388565	C	T	-0.0270535	0.004276	8.19974e-11	0.336906	40.0207
Cholesterol in large VLDL	rs112875651	8	126506694	A	G	-0.0860057	0.00418936	2.60016e-98	0.392383	421.378
Cholesterol in large VLDL	rs13265201	8	11493678	G	C	0.0296427	0.00416957	8.30042e-12	0.396268	50.532
Cholesterol in large VLDL	rs328	8	19819724	G	C	-0.182571	0.00670108	4.60257e-167	0.10031	742.142
Cholesterol in large VLDL	rs3860847	8	126631799	A	G	0.0301885	0.00495933	8.19993e-10	0.212511	37.0468
Cholesterol in large VLDL	rs10761716	10	64882300	G	C	-0.0289294	0.00407146	6.89922e-13	0.441499	50.4768
Cholesterol in large VLDL	rs2478236	10	94797973	A	G	-0.027844	0.00412408	3.40017e-13	0.403779	45.5745
Cholesterol in large VLDL	rs2484294	10	115792062	A	G	-0.0228163	0.00458446	3.29997e-08	0.266426	24.7644
Cholesterol in large VLDL	rs964184	11	116648917	C	G	-0.204697	0.0059533	1e-200	0.132745	1182.01
Cholesterol in large VLDL	rs174576	11	61603510	A	C	0.0291889	0.00422734	1.80011e-12	0.350038	47.6666
Cholesterol in large VLDL	rs141469619	11	116714293	G	A	0.261559	0.0213397	8.99912e-38	0.010141	150.202
Cholesterol in large VLDL	rs1047964	11	117156893	T	G	-0.233599	0.0205445	1.39991e-30	0.010073	129.26
Cholesterol in large VLDL	rs7133378	12	124409502	A	G	-0.0334588	0.00433248	7.39946e-16	0.319792	59.6294
Cholesterol in large VLDL	rs9888360	12	124645824	C	G	0.0227778	0.00423432	3.59998e-08	0.365912	28.9314
Cholesterol in large VLDL	rs4760254	12	57766392	C	G	-0.032742	0.004723	2.80027e-12	0.239057	48.0494
Cholesterol in large VLDL	rs6602909	13	114551993	C	T	0.0292335	0.00430467	1.9002e-12	0.328949	46.11
Cholesterol in large VLDL	rs150844304	15	43726625	C	A	0.12185	0.0127857	8.4004e-23	0.025676	90.8061
Cholesterol in large VLDL	rs247616	16	56989590	T	C	-0.0947057	0.00431843	1.1995e-108	0.32471	480.854
Cholesterol in large VLDL	rs2000999	16	72108093	A	G	0.0420328	0.00515753	2.39994e-17	0.188616	66.4058
Cholesterol in large VLDL	rs75911530	16	57049137	A	G	0.0666381	0.0119144	1.09999e-08	0.032886	31.2762
Cholesterol in large VLDL	rs12601921	17	65825354	T	C	0.0300242	0.00518444	8.50002e-09	0.188267	33.5314
Cholesterol in large VLDL	rs8078513	17	17431208	A	C	0.0584718	0.00882586	6.70039e-11	0.057351	43.8826
Cholesterol in large VLDL	rs112001035	17	66823805	A	G	0.0451937	0.0086901	4.60002e-08	0.059725	27.0408
Cholesterol in large VLDL	rs72836561	17	41926126	T	C	0.11449	0.0115709	3.29989e-24	0.031483	97.8845
Cholesterol in large VLDL	rs57192995	19	8439538	C	G	-0.0537256	0.00877361	6.80002e-10	0.056299	37.4903
Cholesterol in large VLDL	rs5112	19	45430280	G	C	0.0819472	0.00434328	2.19989e-81	0.466254	355.915
Cholesterol in large VLDL	rs58542926	19	19379549	T	C	-0.12818	0.00770107	7.50067e-63	0.074402	276.982
Cholesterol in large VLDL	rs157592	19	45424514	C	A	0.0629859	0.00532868	9.8992e-35	0.185289	139.688
Cholesterol in large VLDL	rs116843064	19	8429323	A	G	-0.215828	0.0144875	4.60045e-51	0.019852	221.892
Cholesterol in large VLDL	rs73015033	19	11209629	A	G	-0.0649344	0.00610888	1.50003e-26	0.126317	112.964
Cholesterol in large VLDL	rs2092479	20	39204644	G	C	-0.0289141	0.0043139	1.80011e-12	0.32623	44.9151
Cholesterol in large VLDL	rs7679	20	44576502	C	T	0.0476514	0.00519802	1.10002e-20	0.186404	84.0211
Cholesterol in large VLDL	rs8134638	21	40644170	C	T	0.0220625	0.00418194	1.2e-08	0.374871	27.827
Cholesterol in large VLDL	rs9616847	22	50868669	T	A	0.0230015	0.00416594	1.89998e-08	0.388281	30.4789
Cholesterol in medium HDL	rs583104	1	109821307	T	G	-0.0395064	0.0045333	3.40017e-19	0.226619	75.931
Cholesterol in medium HDL	rs267738	1	150940625	G	T	0.0382252	0.00458615	6.20012e-18	0.219647	69.457
Cholesterol in medium HDL	rs638714	1	62906489	T	G	-0.0281494	0.00400813	6.4003e-13	0.345931	49.3137
Cholesterol in medium HDL	rs114165349	1	27021913	C	G	-0.116537	0.0127473	8.60003e-21	0.022956	83.5611
Cholesterol in medium HDL	rs3768321	1	40035928	T	G	-0.042838	0.00479012	2.49977e-20	0.19653	79.9611
Cholesterol in medium HDL	rs2642438	1	220970028	G	A	0.035607	0.00416229	1.80011e-18	0.296164	73.1677
Cholesterol in medium HDL	rs61805076	1	182154990	C	T	-0.0277579	0.00402427	2.49977e-12	0.334061	47.5677
Cholesterol in medium HDL	rs3795269	1	2338126	A	C	0.0204291	0.00381821	4.79999e-08	0.438607	28.6215
Cholesterol in medium HDL	rs4846921	1	230304352	A	G	0.0521399	0.00389867	1.59993e-42	0.386772	178.822
Cholesterol in medium HDL	rs140584594	1	110232983	G	A	0.0358647	0.00425528	1.10002e-17	0.269895	71.0217
Cholesterol in medium HDL	rs4656292	1	161194641	G	A	0.0198066	0.00392263	2.90001e-08	0.380434	25.4905
Cholesterol in medium HDL	rs1260326	2	27730940	C	T	-0.0250301	0.00388434	4.60002e-10	0.396018	41.5149
Cholesterol in medium HDL	rs10184004	2	165508389	T	C	0.0273593	0.00386957	3.90032e-13	0.4061	49.9802
Cholesterol in medium HDL	rs1047891	2	211540507	A	C	-0.0270351	0.00409314	1e-10	0.314995	43.617
Cholesterol in medium HDL	rs35135293	2	20363666	T	C	-0.0240871	0.00381917	9.8992e-11	0.483254	39.769
Cholesterol in medium HDL	rs676210	2	21231524	A	G	0.0750462	0.00468628	8.80035e-57	0.205765	256.398
Cholesterol in medium HDL	rs2943650	2	227105921	T	C	-0.0335851	0.00396461	5.40008e-19	0.355245	71.7473
Cholesterol in medium HDL	rs9647335	3	135880410	T	A	0.0308844	0.00484055	2.19999e-10	0.19201	40.7007
Cholesterol in medium HDL	rs28818616	3	15592561	C	T	-0.0215336	0.00400773	2.30001e-08	0.349772	28.8635
Cholesterol in medium HDL	rs13107325	4	103188709	T	C	-0.070869	0.00724519	2.29985e-23	0.074284	95.6591
Cholesterol in medium HDL	rs9687846	5	55861894	A	G	-0.0310974	0.00473289	3.50026e-11	0.201407	43.1627
Cholesterol in medium HDL	rs28746853	6	32634646	C	T	0.0301367	0.00547282	4.79999e-08	0.176498	30.3167
Cholesterol in medium HDL	rs36057735	6	31319923	G	C	-0.0336829	0.00476139	1e-12	0.199037	50.0339
Cholesterol in medium HDL	rs11751347	6	161092438	T	C	-0.0414676	0.00630979	7.8001e-12	0.102256	43.1818
Cholesterol in medium HDL	rs2395943	6	42940673	G	A	0.0231825	0.00385182	2.90001e-09	0.411564	36.2161
Cholesterol in medium HDL	rs1358980	6	43764551	T	C	-0.027116	0.00382781	1.39991e-12	0.482643	50.1723
Cholesterol in medium HDL	rs9491697	6	127456122	G	A	-0.0254985	0.00382771	2.90001e-11	0.463611	44.3674
Cholesterol in medium HDL	rs7810507	7	130437476	A	G	-0.0272479	0.00422459	1.29999e-10	0.281086	41.592
Cholesterol in medium HDL	rs12533197	7	36192606	G	T	-0.021924	0.00385331	2.5e-08	0.439181	32.3657
Cholesterol in medium HDL	rs6967917	7	17984297	G	A	0.0218576	0.00380839	2.59998e-09	0.491643	32.9333
Cholesterol in medium HDL	rs15285	8	19824667	T	C	0.101906	0.00420274	7.39605e-133	0.286536	587.824
Cholesterol in medium HDL	rs59347135	8	19750044	G	C	-0.0772216	0.00934383	3.90032e-17	0.045804	68.2874
Cholesterol in medium HDL	rs4240624	8	9184231	A	G	0.102653	0.0066163	4.19952e-55	0.090774	240.672
Cholesterol in medium HDL	rs139915535	8	19766233	G	A	-0.146393	0.0143299	5.60015e-26	0.018003	104.344
Cholesterol in medium HDL	rs2245221	8	116624879	A	G	0.032548	0.00385403	4.60045e-16	0.441033	71.3069
Cholesterol in medium HDL	rs7388248	8	144305353	C	G	0.0257401	0.00426324	1.5e-09	0.27689	36.4463
Cholesterol in medium HDL	rs11789603	9	107647019	T	C	0.050396	0.00611897	1.20005e-15	0.108813	67.8186
Cholesterol in medium HDL	rs2740488	9	107661742	C	A	-0.0388447	0.00431669	2.60016e-20	0.265313	80.9608
Cholesterol in medium HDL	rs686030	9	15304782	A	C	0.0390907	0.00547384	4.10015e-13	0.140453	50.9889
Cholesterol in medium HDL	rs148063610	10	45998984	C	CAAATAAAT	-0.0321919	0.00456517	9.49948e-13	0.236623	49.7156
Cholesterol in medium HDL	rs60847460	10	113983758	T	C	-0.038194	0.00544461	5.19996e-12	0.143326	49.2005
Cholesterol in medium HDL	rs2792735	10	113921825	A	G	-0.0387606	0.00423322	2.19989e-21	0.279666	83.8209
Cholesterol in medium HDL	rs559355	11	75451281	T	A	-0.0632675	0.00522537	1.80011e-34	0.157985	146.568
Cholesterol in medium HDL	rs6589565	11	116640237	G	A	0.0724492	0.00756923	1.29987e-23	0.067822	91.5961
Cholesterol in medium HDL	rs59097294	11	116964437	C	T	0.0653185	0.00492284	1e-42	0.181488	176.017
Cholesterol in medium HDL	rs35184771	11	47475189	T	G	-0.036483	0.00396753	7.10068e-20	0.352775	84.5384
Cholesterol in medium HDL	rs78296522	11	116648776	A	C	0.0646793	0.00926231	2.39994e-12	0.044522	48.7534
Cholesterol in medium HDL	rs174578	11	61605499	A	T	-0.0416969	0.00397409	2.39994e-27	0.350972	110.064
Cholesterol in medium HDL	rs141368429	11	117221862	T	C	-0.0542477	0.00886649	1.5e-09	0.056173	37.4259
Cholesterol in medium HDL	rs1054852	12	124496316	G	A	0.0323174	0.00411492	1.20005e-16	0.377481	61.6685
Cholesterol in medium HDL	rs6606717	12	109873227	C	A	0.0270156	0.00379686	4.60045e-13	0.476837	50.6166
Cholesterol in medium HDL	rs7136506	12	125326153	C	T	-0.03772	0.00470364	1.80011e-16	0.215764	64.2967
Cholesterol in medium HDL	rs921919	12	125265201	A	G	-0.0381967	0.00412856	2.19989e-22	0.330488	85.5791
Cholesterol in medium HDL	rs7956099	12	103556109	C	T	-0.0209197	0.00382435	1.79999e-08	0.474977	29.9164
Cholesterol in medium HDL	rs11057692	12	125071027	G	A	-0.023761	0.00452127	1.7e-08	0.236262	27.6135
Cholesterol in medium HDL	rs2229357	12	57843711	A	G	0.0272284	0.00443114	2.80001e-10	0.240928	37.7508
Cholesterol in medium HDL	rs7134375	12	20473758	A	C	0.0209644	0.00383153	1.29999e-08	0.430204	29.9318
Cholesterol in medium HDL	rs941507	14	24759319	C	G	-0.0218036	0.00382279	2.90001e-09	0.460822	32.5244
Cholesterol in medium HDL	rs2494748	14	105258892	T	C	-0.0217973	0.00391525	4.60002e-09	0.383756	30.9884
Cholesterol in medium HDL	rs10162642	15	58577163	A	G	-0.0265742	0.00469144	3.89996e-10	0.21011	32.079
Cholesterol in medium HDL	rs1077835	15	58723426	G	A	0.0734169	0.00459721	6.70039e-60	0.219721	254.986
Cholesterol in medium HDL	rs1601935	15	58671765	T	G	-0.0731684	0.00402719	1e-75	0.345348	330.032
Cholesterol in medium HDL	rs2925979	16	81534790	C	T	0.0342335	0.00412975	3.19963e-18	0.30107	68.7018
Cholesterol in medium HDL	rs4986970	16	67976320	T	A	-0.0762738	0.0105095	1.39991e-13	0.033916	52.6623
Cholesterol in medium HDL	rs75911530	16	57049137	A	G	-0.152773	0.0111796	5.50047e-44	0.032886	186.704
Cholesterol in medium HDL	rs8058512	16	57151796	T	C	-0.0250194	0.00425526	5.60003e-09	0.27596	34.5633
Cholesterol in medium HDL	rs904770	16	56702000	C	T	-0.0347811	0.00604999	1.09999e-08	0.110615	33.0438
Cholesterol in medium HDL	rs4330777	16	57235644	A	G	-0.0197631	0.00380901	3.2e-08	0.475898	26.9153
Cholesterol in medium HDL	rs3764261	16	56993324	A	C	0.184471	0.00404923	1e-200	0.324423	2075.03
Cholesterol in medium HDL	rs4969141	17	76391653	T	C	0.0240301	0.00381301	1.5e-10	0.489523	39.7089
Cholesterol in medium HDL	rs967645	17	26713970	T	C	-0.0263901	0.00379992	2.39994e-11	0.483499	48.2221
Cholesterol in medium HDL	rs72836561	17	41926126	T	C	-0.148391	0.010884	8.69961e-44	0.031483	185.845
Cholesterol in medium HDL	rs112001035	17	66823805	A	G	-0.0604747	0.00817426	3.50026e-13	0.059725	54.7222
Cholesterol in medium HDL	rs12608026	18	47120499	G	T	0.0834285	0.00951703	6.20012e-19	0.042401	76.8315
Cholesterol in medium HDL	rs7241918	18	47160953	T	G	0.0872338	0.00499081	6.59933e-70	0.177093	305.45
Cholesterol in medium HDL	rs77960347	18	47109955	G	A	0.288043	0.0165977	6.4998e-70	0.013239	301.115
Cholesterol in medium HDL	rs62101705	18	47135834	T	C	-0.0905669	0.0166831	2.1e-08	0.01364	29.4645
Cholesterol in medium HDL	rs429358	19	45411941	C	T	-0.0749364	0.00526259	8.60003e-49	0.154825	202.721
Cholesterol in medium HDL	rs737337	19	11347493	C	T	-0.067654	0.00713263	1.80011e-21	0.076791	89.9499
Cholesterol in medium HDL	rs144311893	19	45423944	T	C	0.112118	0.0132397	1.50003e-18	0.022459	71.6981
Cholesterol in medium HDL	rs116843064	19	8429323	A	G	0.195394	0.0136324	1.69981e-48	0.019852	205.396
Cholesterol in medium HDL	rs1761457	19	54814524	G	A	0.0271317	0.00405718	1.29987e-12	0.326721	44.7114
Cholesterol in medium HDL	rs12977604	19	45442528	G	C	0.0463633	0.00405049	1.69981e-31	0.499958	130.993
Cholesterol in medium HDL	rs2978615	19	11243260	T	C	-0.0251205	0.00381329	2.80027e-11	0.490185	43.388
Cholesterol in medium HDL	rs2236252	20	17597531	T	C	-0.0285915	0.00508915	4.30002e-09	0.167034	31.5571
Cholesterol in medium HDL	rs1800961	20	43042364	T	C	-0.122856	0.0111024	3.90032e-28	0.030197	122.426
Cholesterol in medium HDL	rs4239651	20	46340596	C	T	0.035649	0.00470492	1.9002e-15	0.205756	57.3989
Cholesterol in medium HDL	rs2298428	22	21982892	T	C	-0.0398106	0.00492303	1.20005e-16	0.182554	65.3801
Cholesterol in medium LDL	rs553427	1	234852760	T	C	0.0312117	0.00413818	1.29987e-14	0.482962	56.876
Cholesterol in medium LDL	rs2495477	1	55518467	G	A	-0.0297876	0.00432073	2.49977e-12	0.393807	47.5193
Cholesterol in medium LDL	rs11591147	1	55505647	T	G	-0.27823	0.0157651	4.00037e-73	0.017458	311.406
Cholesterol in medium LDL	rs7534572	1	62999675	G	C	0.0354653	0.00432436	1.29987e-17	0.352516	67.2476
Cholesterol in medium LDL	rs11206517	1	55526428	G	T	0.0891333	0.0115823	9.09913e-15	0.033009	59.2111
Cholesterol in medium LDL	rs12740374	1	109817590	T	G	-0.112628	0.00497787	6.29506e-115	0.221059	511.822
Cholesterol in medium LDL	rs693	2	21232195	A	G	0.0772956	0.00413909	4.90004e-81	0.479097	348.669
Cholesterol in medium LDL	rs4665972	2	27598097	C	T	-0.0543775	0.00425532	9.30037e-38	0.395392	163.263
Cholesterol in medium LDL	rs4299376	2	44072576	T	G	-0.0425025	0.00443118	1.99986e-22	0.323721	91.9821
Cholesterol in medium LDL	rs13108218	4	3443931	G	A	-0.0307277	0.00428326	4.90004e-13	0.384645	51.4546
Cholesterol in medium LDL	rs7707394	5	74472939	A	G	0.0319026	0.00431081	2.09991e-13	0.357078	54.758
Cholesterol in medium LDL	rs12916	5	74656539	C	T	0.050155	0.00422388	6.20012e-33	0.400342	140.967
Cholesterol in medium LDL	rs1499279	5	52106278	G	T	-0.0664477	0.0103983	7.59994e-10	0.04162	40.8271
Cholesterol in medium LDL	rs1895233	5	122924864	T	G	0.0233613	0.00416722	7.00003e-09	0.455218	31.4206
Cholesterol in medium LDL	rs4704834	5	156443066	G	A	0.0369113	0.00431587	1.69981e-17	0.355963	73.1299
Cholesterol in medium LDL	rs79220007	6	26098474	C	T	-0.0564411	0.00780277	5.40008e-13	0.076081	52.3126
Cholesterol in medium LDL	rs6920309	6	16134247	T	C	-0.0231204	0.0041665	3.59998e-08	0.456844	30.7866
Cholesterol in medium LDL	rs3777411	6	160476945	T	C	-0.0441895	0.0057836	1.80011e-14	0.150744	58.3653
Cholesterol in medium LDL	rs11755689	6	32586376	G	A	0.0406913	0.00452309	8.4004e-18	0.334126	80.9181
Cholesterol in medium LDL	rs10260606	7	44584551	C	G	0.0283782	0.00534322	3.50002e-08	0.182659	28.2018
Cholesterol in medium LDL	rs55747707	7	73037366	A	G	-0.0326815	0.0051529	4.49997e-10	0.203628	40.2174
Cholesterol in medium LDL	rs6601299	8	9184691	C	T	0.0573696	0.00688214	2.49977e-17	0.100727	69.4752
Cholesterol in medium LDL	rs10504255	8	59398461	A	G	-0.0240171	0.00439326	4.60002e-09	0.337037	29.88
Cholesterol in medium LDL	rs112875651	8	126506694	A	G	-0.0652265	0.00429684	8.9002e-55	0.392383	230.39
Cholesterol in medium LDL	rs13276044	8	5364507	A	G	0.0247216	0.00457127	4.60002e-08	0.288595	29.241
Cholesterol in medium LDL	rs115478735	9	136149711	T	A	0.059423	0.00535189	1.9002e-29	0.18331	123.256
Cholesterol in medium LDL	rs2740488	9	107661742	C	A	-0.0288109	0.00469771	3.40001e-09	0.265313	37.6058
Cholesterol in medium LDL	rs102275	11	61557803	C	T	-0.0351274	0.00432687	1e-16	0.349784	65.8958
Cholesterol in medium LDL	rs4307732	11	126244955	A	G	0.0526857	0.00674247	1.50003e-14	0.105928	61.0465
Cholesterol in medium LDL	rs964184	11	116648917	C	G	-0.0727067	0.00609878	9.49948e-35	0.132745	142.094
Cholesterol in medium LDL	rs10842724	12	9172646	C	T	0.0246879	0.00421888	2.1e-08	0.412905	34.2363
Cholesterol in medium LDL	rs4766578	12	111904371	A	T	0.0229225	0.00414533	1.40001e-08	0.496753	30.5716
Cholesterol in medium LDL	rs11621792	14	24871926	T	C	0.0283762	0.00417801	1.10002e-12	0.453802	46.1193
Cholesterol in medium LDL	rs34042070	16	72101525	G	C	0.0447781	0.00532787	1.50003e-17	0.18698	70.6215
Cholesterol in medium LDL	rs173539	16	56988044	T	C	-0.0394511	0.00438879	7.50067e-19	0.331301	80.7871
Cholesterol in medium LDL	rs55714927	17	7080316	T	C	-0.0396756	0.00526173	6.00067e-15	0.191001	56.8464
Cholesterol in medium LDL	rs77542162	17	67081278	G	A	0.102594	0.0139148	2.09991e-13	0.022667	54.3504
Cholesterol in medium LDL	rs56325564	17	45766771	A	G	0.0324649	0.00416885	7.29962e-16	0.482712	60.633
Cholesterol in medium LDL	rs72631343	17	67191270	G	C	-0.0383724	0.00617403	1.79999e-10	0.129021	38.6201
Cholesterol in medium LDL	rs111278137	19	45215081	A	G	-0.128104	0.0147003	1e-17	0.021615	75.9252
Cholesterol in medium LDL	rs58542926	19	19379549	T	C	-0.110055	0.00787352	1.9002e-44	0.074402	195.342
Cholesterol in medium LDL	rs1065853	19	45413233	T	G	-0.456973	0.00761786	1e-200	0.080584	3597.73
Cholesterol in medium LDL	rs12151108	19	11197261	A	G	-0.135695	0.00635718	2.79898e-102	0.119677	455.525
Cholesterol in medium LDL	rs8103315	19	45254168	A	C	0.0519332	0.00620524	5.90065e-18	0.135789	70.0303
Cholesterol in medium LDL	rs28807203	19	45173951	C	A	-0.121446	0.0095914	3.59998e-37	0.049209	160.293
Cholesterol in medium LDL	rs1081105	19	45412955	C	A	0.158152	0.0126314	4.70002e-37	0.027622	156.733
Cholesterol in medium LDL	rs10410835	19	45358353	C	T	0.0490962	0.00418728	7.59976e-33	0.476916	137.45
Cholesterol in medium LDL	rs2738447	19	11227480	C	A	0.0286503	0.00421243	2.39994e-11	0.40683	46.2494
Cholesterol in medium LDL	rs6016505	20	39678289	T	C	0.0265351	0.00414353	1.20005e-11	0.450465	41.0028
Cholesterol in medium LDL	rs2865505	20	39203782	A	G	-0.0267986	0.00448387	2.5e-09	0.309958	35.7134
Cholesterol in medium LDL	rs6073958	20	44551855	C	T	0.0640929	0.00519204	4.10015e-35	0.198725	152.355
Cholesterol in medium VLDL	rs12740374	1	109817590	T	G	-0.109788	0.00495414	3.49945e-110	0.221059	491.005
Cholesterol in medium VLDL	rs11591147	1	55505647	T	G	-0.327361	0.0156899	2.09991e-99	0.017458	435.238
Cholesterol in medium VLDL	rs7534572	1	62999675	G	C	0.04138	0.00430375	1.99986e-23	0.352516	92.4273
Cholesterol in medium VLDL	rs472495	1	55521313	T	G	0.036399	0.00431008	9.49948e-18	0.350883	71.3052
Cholesterol in medium VLDL	rs67276129	1	55676374	G	T	0.0790208	0.010575	4.70002e-14	0.039896	55.8258
Cholesterol in medium VLDL	rs553427	1	234852760	T	C	0.0301447	0.00411845	3.10027e-14	0.482962	53.5633
Cholesterol in medium VLDL	rs1293261	1	25713234	T	A	0.026867	0.00411827	1.99986e-11	0.474805	42.5522
Cholesterol in medium VLDL	rs4299376	2	44072576	T	G	-0.0490283	0.00441029	3.40017e-29	0.323721	123.558
Cholesterol in medium VLDL	rs693	2	21232195	A	G	0.0910438	0.00411958	2.79898e-112	0.479097	488.324
Cholesterol in medium VLDL	rs60403635	2	21272778	C	T	-0.0832646	0.0101722	3.29989e-17	0.043021	66.9891
Cholesterol in medium VLDL	rs12916	5	74656539	C	T	0.0606153	0.00420407	6.00067e-48	0.400342	207.844
Cholesterol in medium VLDL	rs1500188	5	122827953	G	A	-0.024052	0.00414726	2.80001e-09	0.450398	33.6274
Cholesterol in medium VLDL	rs7707394	5	74472939	A	G	0.0389676	0.00429059	1.29987e-19	0.357078	82.4682
Cholesterol in medium VLDL	rs4704834	5	156443066	G	A	0.0457152	0.00429563	1.39991e-26	0.355963	113.235
Cholesterol in medium VLDL	rs3777411	6	160476945	T	C	-0.0475857	0.00575657	7.59976e-17	0.150744	68.3185
Cholesterol in medium VLDL	rs6920309	6	16134247	T	C	-0.0254645	0.00414703	8.99995e-10	0.456844	37.6972
Cholesterol in medium VLDL	rs72848251	6	32601288	A	G	0.0540589	0.00533899	2.29985e-21	0.19466	102.501
Cholesterol in medium VLDL	rs72843670	6	29812895	C	T	0.0384822	0.00594464	1.7e-08	0.138373	41.8969
Cholesterol in medium VLDL	rs9274488	6	32633852	G	A	-0.0275386	0.00462055	4.20001e-08	0.473691	35.5148
Cholesterol in medium VLDL	rs10260606	7	44584551	C	G	0.0356881	0.00531856	3.40017e-12	0.182659	45.0165
Cholesterol in medium VLDL	rs2107449	7	21488929	G	A	0.0230294	0.0042499	1.29999e-08	0.379853	29.3576
Cholesterol in medium VLDL	rs2737263	8	116667539	T	G	-0.0280763	0.00458502	9.80009e-10	0.279917	37.4896
Cholesterol in medium VLDL	rs2326077	8	59385919	T	C	-0.0240967	0.00436581	4e-09	0.336761	30.4578
Cholesterol in medium VLDL	rs112875651	8	126506694	A	G	-0.0545909	0.00427718	2.39994e-39	0.392383	162.869
Cholesterol in medium VLDL	rs6601299	8	9184691	C	T	0.0382745	0.00685065	9.90011e-09	0.100727	31.2082
Cholesterol in medium VLDL	rs115478735	9	136149711	T	A	0.0622919	0.00532735	6.4998e-33	0.18331	136.695
Cholesterol in medium VLDL	rs11601507	11	5701074	A	C	0.0438433	0.0080232	3.50002e-09	0.069166	29.8555
Cholesterol in medium VLDL	rs102275	11	61557803	C	T	-0.0449365	0.0043066	1.29987e-26	0.349784	108.854
Cholesterol in medium VLDL	rs12804228	11	126260684	G	A	0.0546001	0.00745382	2.80027e-12	0.084719	53.6466
Cholesterol in medium VLDL	rs964184	11	116648917	C	G	-0.0564554	0.0060702	3.29989e-22	0.132745	86.4805
Cholesterol in medium VLDL	rs3782257	12	124854903	A	G	-0.023924	0.00421828	2.90001e-08	0.389195	32.1595
Cholesterol in medium VLDL	rs653178	12	112007756	T	C	0.0245945	0.00412562	1.2e-09	0.48395	35.5313
Cholesterol in medium VLDL	rs6602909	13	114551993	C	T	0.0257648	0.00438762	2e-09	0.328949	34.4753
Cholesterol in medium VLDL	rs261290	15	58678720	C	T	-0.0430237	0.00434128	8.69961e-24	0.345358	98.1958
Cholesterol in medium VLDL	rs633695	15	58725839	G	A	0.0309021	0.00454536	7.59976e-11	0.29236	46.2118
Cholesterol in medium VLDL	rs34042070	16	72101525	G	C	0.0439266	0.00530243	1.99986e-17	0.18698	68.6149
Cholesterol in medium VLDL	rs7202323	16	72217113	G	T	-0.0299335	0.0048818	1.09999e-09	0.229923	37.5896
Cholesterol in medium VLDL	rs247616	16	56989590	T	C	-0.0631987	0.00440217	4.00037e-46	0.32471	206.061
Cholesterol in medium VLDL	rs72631343	17	67191270	G	C	-0.0446118	0.00614523	7.70016e-14	0.129021	52.691
Cholesterol in medium VLDL	rs77542162	17	67081278	G	A	0.151648	0.0138499	7.59976e-28	0.022667	119.865
Cholesterol in medium VLDL	rs56325564	17	45766771	A	G	0.0318493	0.0041494	3.69999e-15	0.482712	58.9037
Cholesterol in medium VLDL	rs58542926	19	19379549	T	C	-0.108221	0.00783959	1.10002e-42	0.074402	190.524
Cholesterol in medium VLDL	rs74747585	19	45039971	C	T	-0.114954	0.0134883	4.19952e-18	0.025173	72.6184
Cholesterol in medium VLDL	rs118170342	19	45401868	C	T	0.126867	0.0105632	1.99986e-34	0.04077	144.218
Cholesterol in medium VLDL	rs2569550	19	11228745	C	T	0.0369129	0.00419985	7.29962e-18	0.406684	77.2328
Cholesterol in medium VLDL	rs62115478	19	44543760	G	A	-0.0945189	0.0125679	4.79954e-15	0.029331	56.549
Cholesterol in medium VLDL	rs1065853	19	45413233	T	G	-0.400189	0.00758504	1e-200	0.080584	2783.09
Cholesterol in medium VLDL	rs12151108	19	11197261	A	G	-0.160728	0.00632979	3.59749e-145	0.119677	644.641
Cholesterol in medium VLDL	rs147711004	19	45337918	A	G	0.0939515	0.0112806	5.19996e-18	0.036035	69.3515
Cholesterol in medium VLDL	rs2618566	20	17844684	T	G	-0.0248271	0.00434851	7.90005e-10	0.339713	32.59
Cholesterol in medium VLDL	rs1883711	20	39179822	C	G	0.105484	0.0120989	3.50026e-19	0.0312	75.9967
Cholesterol in small HDL	rs3768321	1	40035928	T	G	-0.0332257	0.00519879	4.70002e-11	0.19653	40.8373
Cholesterol in small HDL	rs36209093	1	110229787	T	C	0.0365791	0.00490122	7.19946e-14	0.325982	55.6892
Cholesterol in small HDL	rs5774606	1	62968433	A	AT	0.0393356	0.00431745	8.9002e-20	0.354024	82.9908
Cholesterol in small HDL	rs61783272	1	66110878	G	T	0.0226617	0.00429937	4.90004e-08	0.3661	27.7772
Cholesterol in small HDL	rs2642438	1	220970028	G	A	0.0244385	0.00451739	2.30001e-08	0.296164	29.2609
Cholesterol in small HDL	rs71581089	1	27035188	C	CT	0.0427492	0.00761655	9.09997e-09	0.080084	31.4958
Cholesterol in small HDL	rs267738	1	150940625	G	T	0.0427727	0.00497742	4.60045e-18	0.219647	73.8309
Cholesterol in small HDL	rs4656292	1	161194641	G	A	0.0511282	0.00425728	1e-33	0.380434	144.201
Cholesterol in small HDL	rs1260326	2	27730940	C	T	-0.0841107	0.00421427	1.80011e-87	0.396018	398.264
Cholesterol in small HDL	rs62276455	3	98417481	A	T	0.027246	0.00416046	1.09999e-10	0.444546	42.8781
Cholesterol in small HDL	rs645040	3	135926622	T	G	-0.0280889	0.00492581	1e-08	0.226907	32.5108
Cholesterol in small HDL	rs35938493	3	141272269	A	AT	0.0244915	0.00439775	3.79997e-08	0.334499	31.0086
Cholesterol in small HDL	rs13321783	3	119615375	C	T	0.0229818	0.00422008	3.40001e-08	0.395481	29.651
Cholesterol in small HDL	rs13108218	4	3443931	G	A	-0.0362642	0.00426749	3.29989e-18	0.384645	72.1979
Cholesterol in small HDL	rs28712821	4	39413780	A	G	0.0229099	0.00424589	9.59997e-09	0.39491	29.1086
Cholesterol in small HDL	rs9270000	6	32552740	A	G	0.0388764	0.00474899	4.49987e-16	0.426349	67.0012
Cholesterol in small HDL	rs2814985	6	34548296	T	C	-0.0345131	0.00605711	8.99995e-09	0.137035	32.4601
Cholesterol in small HDL	rs377181093	6	31422893	G	A	0.0484159	0.00759874	2.80001e-09	0.091638	40.5888
Cholesterol in small HDL	rs79624003	7	73012785	G	A	-0.0544686	0.00612601	1.10002e-19	0.129834	79.0406
Cholesterol in small HDL	rs4841132	8	9183596	G	A	0.111138	0.00720015	2.60016e-54	0.090851	238.207
Cholesterol in small HDL	rs112875651	8	126506694	A	G	-0.0355839	0.00428113	1.29987e-16	0.392383	69.0722
Cholesterol in small HDL	rs2645422	8	11707032	C	G	0.02652	0.00433102	7.39997e-10	0.36895	37.4869
Cholesterol in small HDL	rs2119690	8	19859539	A	G	0.0511633	0.0045564	1.39991e-30	0.288459	126.063
Cholesterol in small HDL	rs77437185	9	107594698	A	G	0.0664403	0.0107412	8.30004e-10	0.038504	38.2535
Cholesterol in small HDL	rs2740488	9	107661742	C	A	-0.0248657	0.00468127	4.79999e-08	0.265313	28.209
Cholesterol in small HDL	rs2519093	9	136141870	T	C	0.0526164	0.00532725	2.19989e-23	0.183745	97.5325
Cholesterol in small HDL	rs2233713	10	81107135	C	A	-0.0233539	0.0041537	3.59998e-08	0.44097	31.6054
Cholesterol in small HDL	rs56776911	11	10321348	G	A	0.0291182	0.00415677	2.29985e-12	0.447424	49.0603
Cholesterol in small HDL	rs12787646	11	47669665	C	T	-0.0236454	0.00432059	4e-08	0.346764	29.9447
Cholesterol in small HDL	rs613808	11	116710968	G	A	-0.0675886	0.00459478	8.60003e-51	0.28369	216.337
Cholesterol in small HDL	rs72997616	11	75474195	A	C	-0.0640498	0.00709683	1.10002e-19	0.094103	81.4366
Cholesterol in small HDL	rs34937700	12	12601461	C	CT	0.0254629	0.00442476	1.5e-08	0.333992	33.1093
Cholesterol in small HDL	rs17389465	12	25414408	A	T	-0.0482058	0.00804518	4.09996e-09	0.071227	35.8955
Cholesterol in small HDL	rs11621792	14	24871926	T	C	0.0271775	0.00416278	2.90001e-11	0.453802	42.6153
Cholesterol in small HDL	rs77732800	15	58568394	G	T	0.0239421	0.00421434	9.90011e-09	0.483184	32.2685
Cholesterol in small HDL	rs2043085	15	58680954	C	T	0.0571469	0.0042302	2.19989e-42	0.38732	182.464
Cholesterol in small HDL	rs2070895	15	58723939	A	G	-0.0881158	0.00498775	1.9002e-71	0.218687	312.041
Cholesterol in small HDL	rs7499892	16	57006590	T	C	-0.0651152	0.00538739	8.30042e-33	0.1791	146.057
Cholesterol in small HDL	rs55714927	17	7080316	T	C	-0.0487469	0.00524273	4.40048e-21	0.191001	86.4355
Cholesterol in small HDL	rs2952290	17	66463383	A	G	-0.0278263	0.00497549	1.2e-08	0.221251	31.2718
Cholesterol in small HDL	rs11657987	17	76387363	T	G	0.0242973	0.00417443	2.59998e-09	0.495517	33.8715
Cholesterol in small HDL	rs72836561	17	41926126	T	C	-0.0814728	0.0118053	6.89922e-12	0.031483	47.6194
Cholesterol in small HDL	rs9304381	18	47158234	T	C	0.0586909	0.00535279	4.40048e-28	0.181589	120.197
Cholesterol in small HDL	rs77960347	18	47109955	G	A	0.187701	0.0180084	9.79941e-25	0.013239	108.617
Cholesterol in small HDL	rs150057262	19	19320825	G	C	-0.112348	0.0201066	1.09999e-08	0.012283	31.2152
Cholesterol in small HDL	rs1065853	19	45413233	T	G	-0.0715151	0.0076077	5.60015e-21	0.080584	88.349
Cholesterol in small HDL	rs58542926	19	19379549	T	C	-0.0749139	0.00786302	6.09958e-22	0.074402	90.7526
Cholesterol in small HDL	rs17699030	19	11330942	G	A	-0.076701	0.011409	1.20005e-11	0.033712	45.1877
Cholesterol in small HDL	rs1645782	19	54827480	T	G	0.0255618	0.00450587	6.80002e-09	0.307616	32.1765
Cholesterol in small HDL	rs58952297	20	44560820	T	C	0.179047	0.00529774	1e-200	0.186362	1142
Cholesterol in small HDL	rs6065935	20	44792511	G	C	0.0256446	0.00460559	1.29999e-08	0.284937	30.9981
Cholesterol in small HDL	rs76070947	20	44113286	G	C	0.0578126	0.00983245	3.69999e-09	0.046942	34.5648
Cholesterol in small HDL	rs3747207	22	44324855	A	G	-0.0281929	0.00502117	1.6e-08	0.214999	31.5198
Cholesterol in small HDL	rs2298428	22	21982892	T	C	-0.0345346	0.0053377	1.9002e-11	0.182554	41.8518
Cholesterol in small LDL	rs11206517	1	55526428	G	T	0.0923311	0.0115708	8.69961e-16	0.033009	63.6623
Cholesterol in small LDL	rs12740374	1	109817590	T	G	-0.122226	0.00497291	6.09537e-136	0.221059	603.975
Cholesterol in small LDL	rs7534572	1	62999675	G	C	0.0310888	0.00432006	4.10015e-14	0.352516	51.7775
Cholesterol in small LDL	rs11591147	1	55505647	T	G	-0.305375	0.0157494	1.10002e-87	0.017458	375.882
Cholesterol in small LDL	rs4846922	1	230307182	C	T	-0.0260693	0.00437007	4.39997e-09	0.345304	35.5791
Cholesterol in small LDL	rs2495477	1	55518467	G	A	-0.0320338	0.00431644	4.49987e-14	0.393807	55.0654
Cholesterol in small LDL	rs2986164	1	25622291	A	G	-0.0252005	0.004519	1.2e-08	0.464183	31.0919
Cholesterol in small LDL	rs553427	1	234852760	T	C	0.0318764	0.00413406	2.99985e-15	0.482962	59.4426
Cholesterol in small LDL	rs4665972	2	27598097	C	T	-0.0448285	0.00425143	2.19989e-26	0.395392	111.161
Cholesterol in small LDL	rs4299376	2	44072576	T	G	-0.0461302	0.00442712	3.29989e-26	0.323721	108.553
Cholesterol in small LDL	rs693	2	21232195	A	G	0.0807418	0.0041353	3.59998e-89	0.479097	381.15
Cholesterol in small LDL	rs13108218	4	3443931	G	A	-0.0276799	0.00427949	7.50067e-11	0.384645	41.8271
Cholesterol in small LDL	rs12916	5	74656539	C	T	0.0555434	0.00422013	1.29987e-40	0.400342	173.191
Cholesterol in small LDL	rs4704834	5	156443066	G	A	0.0407476	0.00431203	3.40017e-21	0.355963	89.2799
Cholesterol in small LDL	rs1500188	5	122827953	G	A	-0.022891	0.0041631	1.40001e-08	0.450398	30.228
Cholesterol in small LDL	rs7707394	5	74472939	A	G	0.0356624	0.00430698	1.80011e-16	0.357078	68.547
Cholesterol in small LDL	rs1499279	5	52106278	G	T	-0.0655041	0.0103891	1.29999e-09	0.04162	39.7461
Cholesterol in small LDL	rs3777411	6	160476945	T	C	-0.04593	0.00577814	1.20005e-15	0.150744	63.1728
Cholesterol in small LDL	rs115740542	6	26123502	C	T	-0.0606722	0.00795335	1.9002e-14	0.073599	58.1825
Cholesterol in small LDL	rs56393506	6	161089307	T	C	-0.0322284	0.00559569	4.60002e-09	0.171199	33.1653
Cholesterol in small LDL	rs6920309	6	16134247	T	C	-0.0244358	0.00416257	6.69993e-09	0.456844	34.4543
Cholesterol in small LDL	rs11755689	6	32586376	G	A	0.0402178	0.00451883	9.3994e-18	0.334126	79.195
Cholesterol in small LDL	rs10260606	7	44584551	C	G	0.0293988	0.00533879	1.40001e-08	0.182659	30.317
Cholesterol in small LDL	rs6601299	8	9184691	C	T	0.0520004	0.00687628	1.99986e-14	0.100727	57.1767
Cholesterol in small LDL	rs112875651	8	126506694	A	G	-0.0616713	0.00429318	7.59976e-50	0.392383	206.31
Cholesterol in small LDL	rs10504255	8	59398461	A	G	-0.0245319	0.00438952	1.5e-09	0.337037	31.2278
Cholesterol in small LDL	rs2740488	9	107661742	C	A	-0.0266266	0.00469377	4.60002e-08	0.265313	32.1737
Cholesterol in small LDL	rs115478735	9	136149711	T	A	0.0545787	0.0053474	5.40008e-25	0.18331	104.154
Cholesterol in small LDL	rs102275	11	61557803	C	T	-0.0331356	0.00432297	3.29989e-15	0.349784	58.7406
Cholesterol in small LDL	rs964184	11	116648917	C	G	-0.0675783	0.00609329	9.20026e-31	0.132745	122.977
Cholesterol in small LDL	rs4307732	11	126244955	A	G	0.0528073	0.0067364	1.10002e-14	0.105928	61.4392
Cholesterol in small LDL	rs4766578	12	111904371	A	T	0.0244643	0.00414166	1.40001e-09	0.496753	34.8843
Cholesterol in small LDL	rs10842724	12	9172646	C	T	0.024471	0.00421514	3.50002e-08	0.412905	33.6971
Cholesterol in small LDL	rs6602909	13	114551993	C	T	0.0239904	0.00440423	2.99999e-08	0.328949	29.6653
Cholesterol in small LDL	rs35596121	13	32947133	C	CT	0.0253374	0.00473256	2.5e-08	0.287843	28.6579
Cholesterol in small LDL	rs11621792	14	24871926	T	C	0.0273778	0.00417451	4.70002e-12	0.453802	43.003
Cholesterol in small LDL	rs34042070	16	72101525	G	C	0.0448703	0.00532337	1.20005e-17	0.18698	71.0326
Cholesterol in small LDL	rs173539	16	56988044	T	C	-0.0333295	0.00438508	7.59976e-14	0.331301	57.7585
Cholesterol in small LDL	rs77542162	17	67081278	G	A	0.115547	0.0139028	1.10002e-16	0.022667	69.0599
Cholesterol in small LDL	rs56325564	17	45766771	A	G	0.0334477	0.00416526	8.30042e-17	0.482712	64.4706
Cholesterol in small LDL	rs72631343	17	67191270	G	C	-0.0391961	0.00616871	6.4003e-11	0.129021	40.3655
Cholesterol in small LDL	rs55714927	17	7080316	T	C	-0.0370499	0.0052572	3.90032e-13	0.191001	49.6567
Cholesterol in small LDL	rs8103315	19	45254168	A	C	0.0581332	0.00619578	4.00037e-22	0.135789	88.0176
Cholesterol in small LDL	rs2569550	19	11228745	C	T	0.0328326	0.0042116	1.10002e-14	0.406684	60.7616
Cholesterol in small LDL	rs111278137	19	45215081	A	G	-0.133057	0.0146779	4.10015e-19	0.021615	82.1601
Cholesterol in small LDL	rs12151108	19	11197261	A	G	-0.147675	0.00634749	1.30017e-121	0.119677	541.157
Cholesterol in small LDL	rs10410835	19	45358353	C	T	0.0555097	0.0041809	1.29987e-41	0.476916	176.243
Cholesterol in small LDL	rs1065853	19	45413233	T	G	-0.505906	0.00760625	1e-200	0.080584	4422.95
Cholesterol in small LDL	rs1081105	19	45412955	C	A	0.178884	0.0126121	5.70033e-47	0.027622	201.132
Cholesterol in small LDL	rs58542926	19	19379549	T	C	-0.110916	0.00786152	5.19996e-45	0.074402	199.016
Cholesterol in small LDL	rs28807203	19	45173951	C	A	-0.133853	0.00957678	9.70063e-45	0.049209	195.313
Cholesterol in small LDL	rs6102034	20	39186590	G	C	-0.0269032	0.00446852	2.1e-09	0.323219	36.2405
Cholesterol in small LDL	rs6073958	20	44551855	C	T	0.0429911	0.00518768	1.29987e-16	0.198725	68.6632
Cholesterol in small LDL	rs2618566	20	17844684	T	G	-0.0220865	0.00436511	3.89996e-08	0.339713	25.5963
Cholesterol in small LDL	rs6016505	20	39678289	T	C	0.0254218	0.00414005	5.19996e-11	0.450465	37.6977
Cholesterol in small VLDL	rs11591147	1	55505647	T	G	-0.2753	0.015731	4.00037e-72	0.017458	306.205
Cholesterol in small VLDL	rs4846914	1	230295691	A	G	-0.0285522	0.00422394	1.59993e-11	0.394611	45.6832
Cholesterol in small VLDL	rs2495477	1	55518467	G	A	-0.0274377	0.0043114	4.90004e-11	0.393807	40.4922
Cholesterol in small VLDL	rs1293261	1	25713234	T	A	0.0215171	0.00412906	4.90004e-08	0.474805	27.1505
Cholesterol in small VLDL	rs822928	1	234873275	C	A	0.0283041	0.00416225	3.10027e-12	0.470355	46.2334
Cholesterol in small VLDL	rs11206517	1	55526428	G	T	0.0817161	0.0115573	8.49963e-13	0.033009	49.9822
Cholesterol in small VLDL	rs7534572	1	62999675	G	C	0.0566269	0.00431502	7.70016e-41	0.352516	172.184
Cholesterol in small VLDL	rs12740374	1	109817590	T	G	-0.100509	0.00496711	3.90032e-93	0.221059	409.369
Cholesterol in small VLDL	rs4533439	2	21141815	C	T	0.0284622	0.00420916	1.29987e-11	0.411022	45.715
Cholesterol in small VLDL	rs4665972	2	27598097	C	T	-0.0544626	0.0042449	6.4998e-39	0.395392	164.579
Cholesterol in small VLDL	rs4299376	2	44072576	T	G	-0.0403228	0.00442032	4.49987e-20	0.323721	83.1969
Cholesterol in small VLDL	rs4665642	2	21213185	A	G	-0.0322221	0.0041351	5.50047e-15	0.46366	60.7084
Cholesterol in small VLDL	rs1128249	2	165528624	T	G	-0.0300276	0.00422841	2.49977e-12	0.391999	50.4197
Cholesterol in small VLDL	rs693	2	21232195	A	G	0.101078	0.00412895	1.39959e-137	0.479097	599.166
Cholesterol in small VLDL	rs164641	3	52241229	C	T	-0.0533366	0.0096305	3.09999e-08	0.049028	30.6666
Cholesterol in small VLDL	rs34894639	3	135798658	T	C	-0.0343275	0.00494071	2.80027e-12	0.231585	48.2635
Cholesterol in small VLDL	rs13108218	4	3443931	G	A	-0.0279016	0.00427484	4.30031e-11	0.384645	42.5924
Cholesterol in small VLDL	rs1471251	4	87976359	T	A	0.0278624	0.00423779	1.20005e-11	0.397126	43.2187
Cholesterol in small VLDL	rs12916	5	74656539	C	T	0.050425	0.00421511	6.09958e-33	0.400342	143.083
Cholesterol in small VLDL	rs4704834	5	156443066	G	A	0.0478388	0.00430691	1.99986e-29	0.355963	123.351
Cholesterol in small VLDL	rs28650790	5	55861464	T	C	0.035416	0.00523623	4.10015e-12	0.192422	45.7377
Cholesterol in small VLDL	rs7707394	5	74472939	A	G	0.0294181	0.00430186	1.29987e-11	0.357078	46.7552
Cholesterol in small VLDL	rs12208357	6	160543148	T	C	0.0733568	0.00811929	1.20005e-20	0.069998	81.6127
Cholesterol in small VLDL	rs9295128	6	160751531	T	G	-0.135976	0.0163406	1.50003e-16	0.016821	69.2312
Cholesterol in small VLDL	rs28377109	6	32434716	A	C	0.0499054	0.00644936	8.4004e-13	0.116083	59.8653
Cholesterol in small VLDL	rs6920309	6	16134247	T	C	-0.0236353	0.0041575	1.40001e-08	0.456844	32.3125
Cholesterol in small VLDL	rs11755689	6	32586376	G	A	0.0490439	0.00451332	1.69981e-25	0.334126	118.057
Cholesterol in small VLDL	rs10260606	7	44584551	C	G	0.0345576	0.00533264	3.29989e-11	0.182659	41.9871
Cholesterol in small VLDL	rs1989985	7	21513359	G	C	0.024716	0.00425254	9.59997e-10	0.38286	33.7732
Cholesterol in small VLDL	rs55747707	7	73037366	A	G	-0.0452876	0.0051427	7.10068e-18	0.203628	77.5335
Cholesterol in small VLDL	rs59347135	8	19750044	G	C	0.0555926	0.010158	1.89998e-08	0.045804	29.9454
Cholesterol in small VLDL	rs144503444	8	19773155	C	T	0.118214	0.0155832	2.90001e-13	0.018253	57.5357
Cholesterol in small VLDL	rs2326077	8	59385919	T	C	-0.0260584	0.00437548	6.19998e-10	0.336761	35.4615
Cholesterol in small VLDL	rs10096633	8	19830921	T	C	-0.0956795	0.00625677	3.50026e-55	0.123912	233.803
Cholesterol in small VLDL	rs2737245	8	116658583	T	G	-0.0309267	0.00461428	5.60015e-11	0.278598	44.913
Cholesterol in small VLDL	rs112875651	8	126506694	A	G	-0.0810687	0.00428666	1.9002e-83	0.392383	357.587
Cholesterol in small VLDL	rs115478735	9	136149711	T	A	0.0597788	0.00534157	8.19974e-31	0.18331	125.219
Cholesterol in small VLDL	rs10881987	10	93641869	G	A	-0.0223381	0.00414057	4.39997e-08	0.472557	29.0995
Cholesterol in small VLDL	rs2478236	10	94797973	A	G	-0.0256644	0.00421515	6.89922e-11	0.403779	37.0637
Cholesterol in small VLDL	rs141469619	11	116714293	G	A	0.142292	0.0218155	3.29989e-12	0.010141	42.5347
Cholesterol in small VLDL	rs1047964	11	117156893	T	G	-0.168134	0.0210026	1.39991e-16	0.010073	64.0734
Cholesterol in small VLDL	rs78689694	11	126234820	C	G	0.0408467	0.00610032	3.50026e-11	0.133343	44.8252
Cholesterol in small VLDL	rs59421767	11	66242210	T	A	-0.0256897	0.00484069	3.79997e-08	0.244606	28.159
Cholesterol in small VLDL	rs964184	11	116648917	C	G	-0.128351	0.00608604	3.09742e-103	0.132745	444.674
Cholesterol in small VLDL	rs11057397	12	124419728	T	C	-0.0286812	0.00436361	1.50003e-11	0.337501	43.1933
Cholesterol in small VLDL	rs10842724	12	9172646	C	T	0.0240015	0.00421009	1.89998e-08	0.412905	32.4943
Cholesterol in small VLDL	rs10649122	12	57650599	A	ATCTC	0.0331851	0.00543508	1.2e-09	0.182463	37.2724
Cholesterol in small VLDL	rs6602909	13	114551993	C	T	0.0296962	0.00439929	5.79963e-12	0.328949	45.5564
Cholesterol in small VLDL	rs72694391	14	24874026	C	T	0.0236146	0.00414407	1.2e-08	0.482099	32.4654
Cholesterol in small VLDL	rs150844304	15	43726625	C	A	0.0784143	0.0130617	3.09999e-10	0.025676	36.0333
Cholesterol in small VLDL	rs261290	15	58678720	C	T	-0.0767265	0.00435226	7.10068e-71	0.345358	310.724
Cholesterol in small VLDL	rs633695	15	58725839	G	A	0.0538427	0.00455685	2.39994e-31	0.29236	139.585
Cholesterol in small VLDL	rs75911530	16	57049137	A	G	0.0784357	0.0121727	1e-10	0.032886	41.5113
Cholesterol in small VLDL	rs247616	16	56989590	T	C	-0.114001	0.00441207	1.30017e-148	0.32471	667.491
Cholesterol in small VLDL	rs7202323	16	72217113	G	T	-0.0283023	0.00489278	3.59998e-09	0.229923	33.4538
Cholesterol in small VLDL	rs3794695	16	72097827	T	C	0.0455341	0.00527594	8.80035e-19	0.189016	74.471
Cholesterol in small VLDL	rs77542162	17	67081278	G	A	0.135916	0.0138865	1.20005e-22	0.022667	95.7786
Cholesterol in small VLDL	rs72631343	17	67191270	G	C	-0.0446936	0.00616147	1.59993e-13	0.129021	52.606
Cholesterol in small VLDL	rs56325564	17	45766771	A	G	0.0295477	0.00416037	3.10027e-13	0.482712	50.4309
Cholesterol in small VLDL	rs12151108	19	11197261	A	G	-0.140849	0.00635109	3.09742e-111	0.119677	491.727
Cholesterol in small VLDL	rs58542926	19	19379549	T	C	-0.105914	0.00786597	7.19946e-41	0.074402	181.266
Cholesterol in small VLDL	rs838140	19	49252698	T	C	-0.0254637	0.00474058	3.59998e-08	0.25555	28.8465
Cholesterol in small VLDL	rs2738447	19	11227480	C	A	0.0346943	0.00420839	4.49987e-16	0.40683	67.9512
Cholesterol in small VLDL	rs28807203	19	45173951	C	A	-0.0752249	0.0095822	1.20005e-15	0.049209	61.6178
Cholesterol in small VLDL	rs10410835	19	45358353	C	T	0.0327337	0.00418327	6.00067e-16	0.476916	61.2169
Cholesterol in small VLDL	rs115881343	19	45403216	T	C	0.134152	0.0125892	1.50003e-27	0.027814	113.53
Cholesterol in small VLDL	rs1065853	19	45413233	T	G	-0.257533	0.00761056	1e-200	0.080584	1144.84
Cholesterol in small VLDL	rs4810479	20	44545048	T	C	-0.0324837	0.00476937	3.19963e-11	0.249778	46.3791
Cholesterol in small VLDL	rs73078112	20	5547384	T	C	0.0723354	0.0127911	1.2e-08	0.027141	31.9742
Cholesterol in small VLDL	rs1883711	20	39179822	C	G	0.118744	0.0121308	4.19952e-24	0.0312	95.7983
Cholesterol in small VLDL	rs9616847	22	50868669	T	A	0.025284	0.00425669	4.60002e-09	0.388281	35.2745
Cholesterol in very large HDL	rs59484402	1	230302838	C	CT	-0.0285916	0.00386248	5.60015e-15	0.388312	54.7845
Cholesterol in very large HDL	rs6694102	1	182119332	A	G	-0.0288292	0.00398557	1.39991e-13	0.320937	52.3115
Cholesterol in very large HDL	rs7534572	1	62999675	G	C	-0.0221322	0.00389119	2.69998e-09	0.352516	32.3443
Cholesterol in very large HDL	rs72660961	1	25818452	T	C	0.0198808	0.00374485	1.5e-08	0.444293	28.1781
Cholesterol in very large HDL	rs12740374	1	109817590	T	G	-0.0480365	0.00447924	1.80011e-27	0.221059	114.987
Cholesterol in very large HDL	rs5082	1	161193683	A	G	-0.0400908	0.00384611	1.10002e-25	0.379255	108.632
Cholesterol in very large HDL	rs11591147	1	55505647	T	G	-0.133135	0.0141859	9.20026e-23	0.017458	88.061
Cholesterol in very large HDL	rs2642438	1	220970028	G	A	0.0278405	0.00407774	4.40048e-12	0.296164	46.6045
Cholesterol in very large HDL	rs6681348	1	178526271	C	A	-0.0207395	0.00373499	1.2e-08	0.467762	30.827
Cholesterol in very large HDL	rs34722314	2	21271707	A	T	-0.0575611	0.00546917	1.29987e-27	0.136109	110.746
Cholesterol in very large HDL	rs59104589	2	242237902	T	C	0.0233366	0.00388132	5.60015e-11	0.358826	36.1434
Cholesterol in very large HDL	rs13389219	2	165528876	T	C	0.0372078	0.00381303	1.50003e-23	0.392528	95.2008
Cholesterol in very large HDL	rs72948328	2	111881810	T	C	-0.0440539	0.00785462	7.90005e-09	0.06014	31.4508
Cholesterol in very large HDL	rs113414093	2	219859171	A	G	-0.0592736	0.00987111	2.59998e-09	0.047263	36.0499
Cholesterol in very large HDL	rs1260326	2	27730940	C	T	0.059303	0.00380457	1e-57	0.396018	242.916
Cholesterol in very large HDL	rs2943654	2	227112754	T	C	-0.0392721	0.00388204	1.29987e-25	0.35487	102.32
Cholesterol in very large HDL	rs114938914	2	44055510	T	C	-0.0488777	0.00780558	1.09999e-09	0.061414	39.2035
Cholesterol in very large HDL	rs9844972	3	150097635	C	G	-0.0420914	0.00738584	2.19999e-10	0.070765	32.4713
Cholesterol in very large HDL	rs57912727	3	185804583	C	A	-0.0296004	0.00544449	1e-08	0.13669	29.5525
Cholesterol in very large HDL	rs11922042	3	12206489	C	T	-0.108939	0.0153801	1.20005e-12	0.017208	50.1605
Cholesterol in very large HDL	rs10935473	3	98416900	T	G	-0.0227557	0.00374767	2e-10	0.442426	36.8613
Cholesterol in very large HDL	rs10937924	4	3374898	C	T	-0.0246769	0.00379251	8.69961e-11	0.40848	42.3293
Cholesterol in very large HDL	rs13107325	4	103188709	T	C	-0.0545111	0.00710238	1.20005e-15	0.074284	58.8946
Cholesterol in very large HDL	rs13118477	4	89704367	A	G	-0.0230991	0.00382778	5e-09	0.390377	36.409
Cholesterol in very large HDL	rs4699716	4	100066125	A	G	0.0257658	0.00420645	6.89922e-11	0.27194	37.5119
Cholesterol in very large HDL	rs11429307	5	55857025	G	GT	0.0464496	0.00474977	1.39991e-24	0.191519	95.6163
Cholesterol in very large HDL	rs6864091	5	75010002	C	T	0.0341136	0.00387916	8.9002e-19	0.362544	77.3202
Cholesterol in very large HDL	rs7707394	5	74472939	A	G	0.0234048	0.00388307	8.30004e-09	0.357078	36.3222
Cholesterol in very large HDL	rs998584	6	43757896	A	C	-0.0337447	0.00373161	5.30029e-20	0.482334	81.7583
Cholesterol in very large HDL	rs72934503	6	98583488	G	A	0.024414	0.00382033	5.30005e-10	0.451393	40.8309
Cholesterol in very large HDL	rs17585887	6	139835498	C	T	0.0230497	0.0037897	4.49997e-10	0.409075	36.9857
Cholesterol in very large HDL	rs191555775	6	161005389	T	A	-0.0605474	0.00606329	6.59933e-24	0.106388	99.6982
Cholesterol in very large HDL	rs72959041	6	127454893	A	G	-0.0583336	0.00871503	1.29987e-12	0.04962	44.7933
Cholesterol in very large HDL	rs28383307	6	32586755	T	C	-0.0313407	0.00470695	1.80011e-12	0.194304	44.3253
Cholesterol in very large HDL	rs2077750	6	35089811	A	G	0.0246563	0.0046602	2.5e-08	0.201297	27.9872
Cholesterol in very large HDL	rs7452529	6	31220253	A	T	-0.0259058	0.004477	1.40001e-08	0.223021	33.476
Cholesterol in very large HDL	rs34062580	7	73033559	A	G	0.0876644	0.0055375	2.39994e-58	0.130287	250.572
Cholesterol in very large HDL	rs705379	7	94953895	A	G	-0.0265157	0.00376531	9.30037e-14	0.477478	49.5813
Cholesterol in very large HDL	rs849336	7	28224053	G	A	0.0249282	0.00391901	4.39997e-10	0.344585	40.4522
Cholesterol in very large HDL	rs236651	7	75044830	A	G	-0.0214377	0.00394813	8.10009e-09	0.426136	29.4772
Cholesterol in very large HDL	rs577195	7	130450661	G	C	-0.0241022	0.00378723	1.6e-10	0.417853	40.4933
Cholesterol in very large HDL	rs9769088	7	1029585	C	T	-0.0340523	0.00383868	8.10028e-20	0.390949	78.676
Cholesterol in very large HDL	rs56001710	7	25983400	T	A	0.0192098	0.00389255	7.19996e-09	0.41942	24.3495
Cholesterol in very large HDL	rs111432585	7	72879234	GT	G	-0.0430161	0.00677362	6.89922e-11	0.092304	40.3212
Cholesterol in very large HDL	rs2954029	8	126490972	T	A	0.0347393	0.00374213	1.9002e-22	0.464894	86.1623
Cholesterol in very large HDL	rs4841605	8	11756600	A	G	0.0306817	0.00384017	3.10027e-15	0.393267	63.8221
Cholesterol in very large HDL	rs145391587	8	19820933	C	A	0.114614	0.006188	1.39991e-80	0.10029	342.995
Cholesterol in very large HDL	rs1561748	8	19733244	C	G	0.0441405	0.00454423	1e-21	0.267457	94.3337
Cholesterol in very large HDL	rs1215112	9	15303583	A	G	0.0458916	0.0054264	3.69999e-18	0.136971	71.5082
Cholesterol in very large HDL	rs2740488	9	107661742	C	A	-0.0312399	0.00423253	2.29985e-14	0.265313	54.4669
Cholesterol in very large HDL	rs7037849	9	139973820	T	C	0.0206024	0.00384644	2.90001e-08	0.375085	28.6834
Cholesterol in very large HDL	rs2242332	10	45938239	C	T	0.0239656	0.00401473	4.49997e-10	0.316545	35.6268
Cholesterol in very large HDL	rs7924036	10	65191645	T	G	0.02553	0.00372634	6.59933e-13	0.495772	46.9299
Cholesterol in very large HDL	rs2803619	10	113934384	C	G	-0.0327087	0.004169	1.59993e-15	0.275651	61.5426
Cholesterol in very large HDL	rs2068888	10	94839642	A	G	0.0267512	0.00374435	4.70002e-13	0.450086	51.0325
Cholesterol in very large HDL	rs12294913	11	64004643	G	C	-0.0569825	0.0089029	1.80011e-11	0.049059	40.9575
Cholesterol in very large HDL	rs1177562	11	118949331	T	C	-0.0229578	0.00378484	1e-09	0.410413	36.7857
Cholesterol in very large HDL	rs113012334	11	47316568	G	GT	-0.036586	0.0043699	1.9002e-18	0.289456	70.081
Cholesterol in very large HDL	rs112396965	11	27609011	A	AT	0.0244357	0.00450523	3.50002e-08	0.230233	29.4123
Cholesterol in very large HDL	rs1047964	11	117156893	T	G	0.21705	0.0189391	1.80011e-29	0.010073	131.315
Cholesterol in very large HDL	rs35473591	11	61586328	C	CT	0.0999584	0.00391874	1.09901e-155	0.341914	650.517
Cholesterol in very large HDL	rs964184	11	116648917	C	G	0.110132	0.0054881	6.59933e-92	0.132745	402.621
Cholesterol in very large HDL	rs141469619	11	116714293	G	A	-0.121452	0.0196722	4.39997e-10	0.010141	38.108
Cholesterol in very large HDL	rs10750766	11	65473798	A	C	-0.022913	0.00410206	7.19996e-09	0.29021	31.1941
Cholesterol in very large HDL	rs11048457	12	26463174	A	G	0.0257239	0.00433967	2.30001e-09	0.243773	35.1296
Cholesterol in very large HDL	rs653178	12	112007756	T	C	0.0230562	0.00373212	8.19974e-11	0.48395	38.1573
Cholesterol in very large HDL	rs36226283	12	125349480	A	G	0.0349387	0.00389593	5.70033e-19	0.358962	80.4089
Cholesterol in very large HDL	rs3922628	12	123209295	A	T	0.0325894	0.00459216	1.39991e-13	0.210486	50.3538
Cholesterol in very large HDL	rs4760259	12	57860826	C	T	0.0259904	0.00400235	5.00035e-12	0.318046	42.1608
Cholesterol in very large HDL	rs921919	12	125265201	A	G	-0.0372716	0.00404733	4.00037e-22	0.330488	84.7875
Cholesterol in very large HDL	rs10846606	12	124620185	G	C	0.0249492	0.0038961	2.80001e-09	0.366524	40.9983
Cholesterol in very large HDL	rs6078	15	58833993	A	G	0.0729026	0.0111267	1.29999e-10	0.028854	42.9207
Cholesterol in very large HDL	rs190543502	15	43757184	C	T	-0.084262	0.0122211	5.90065e-12	0.024112	47.5287
Cholesterol in very large HDL	rs77732800	15	58568394	G	T	-0.0321519	0.00380262	5.00035e-19	0.483184	71.4761
Cholesterol in very large HDL	rs77516617	15	59058720	A	G	-0.0517189	0.00840539	8.9e-10	0.052807	37.8526
Cholesterol in very large HDL	rs2070895	15	58723939	A	G	0.163735	0.00450047	1e-200	0.218687	1323.37
Cholesterol in very large HDL	rs2043085	15	58680954	C	T	-0.135201	0.00381693	1e-200	0.38732	1254.42
Cholesterol in very large HDL	rs8044652	16	67506247	C	T	0.0790079	0.010007	7.00003e-16	0.037053	62.3227
Cholesterol in very large HDL	rs3764261	16	56993324	A	C	0.179535	0.00396936	1e-200	0.324423	2045.36
Cholesterol in very large HDL	rs11075253	16	15148646	A	C	0.0330185	0.004077	4.30031e-17	0.295786	65.5762
Cholesterol in very large HDL	rs75911530	16	57049137	A	G	-0.1047	0.0109591	2.19989e-22	0.032886	91.255
Cholesterol in very large HDL	rs2925979	16	81534790	C	T	0.0341263	0.0040483	3.80014e-17	0.30107	71.0471
Cholesterol in very large HDL	rs75714888	16	56752882	A	C	-0.0746604	0.0128551	4.70002e-09	0.021625	33.7243
Cholesterol in very large HDL	rs79134392	16	12709621	T	C	-0.0269558	0.00492853	4.09996e-08	0.172502	29.9077
Cholesterol in very large HDL	rs2909211	17	66457658	T	C	0.0293825	0.00448733	4.79999e-10	0.221098	42.8662
Cholesterol in very large HDL	rs55714927	17	7080316	T	C	0.0281558	0.00474001	1.5e-09	0.191001	35.2769
Cholesterol in very large HDL	rs4795386	17	37746847	G	A	0.0205943	0.004192	2.99999e-08	0.276983	24.1304
Cholesterol in very large HDL	rs72836561	17	41926126	T	C	-0.106779	0.0106733	2.09991e-25	0.031483	100.066
Cholesterol in very large HDL	rs77960347	18	47109955	G	A	0.104	0.0162899	2.59998e-10	0.013239	40.7514
Cholesterol in very large HDL	rs1065853	19	45413233	T	G	-0.244419	0.00687158	1e-200	0.080584	1264.94
Cholesterol in very large HDL	rs150966173	19	45421204	T	C	0.0615479	0.0113615	2.90001e-09	0.02797	29.3406
Cholesterol in very large HDL	rs116843064	19	8429323	A	G	0.17561	0.0133608	1.9002e-39	0.019852	172.722
Cholesterol in very large HDL	rs2927468	19	45357939	G	A	0.0243352	0.00377682	8.9002e-12	0.476733	41.5079
Cholesterol in very large HDL	rs28807203	19	45173951	C	A	-0.0537508	0.00865178	6.59933e-11	0.049209	38.5898
Cholesterol in very large HDL	rs117423069	19	11207777	T	C	-0.0442411	0.00562514	1.50003e-15	0.126605	61.8441
Cholesterol in very large HDL	rs3092498	20	44055710	C	T	0.0267941	0.0037541	4.90004e-12	0.482613	50.9307
Cholesterol in very large HDL	rs1057208	20	44563007	T	C	-0.209112	0.00478834	1e-200	0.186275	1906.78
Cholesterol in very large HDL	rs190148453	20	44327556	C	G	-0.0902145	0.0137056	1.39991e-11	0.01997	43.3181
Cholesterol in very large HDL	rs2618566	20	17844684	T	G	-0.0234374	0.0039328	1.7e-10	0.339713	35.5082
Cholesterol in very large HDL	rs187459727	20	44017989	T	C	0.0582842	0.010147	3.2e-09	0.036917	32.9867
Cholesterol in very large HDL	rs73312715	20	44786014	T	C	0.0430527	0.00777951	4e-08	0.062401	30.6203
Cholesterol in very large HDL	rs76070947	20	44113286	G	C	-0.0701585	0.00888483	7.10068e-16	0.046942	62.3412
Cholesterol in very large VLDL	rs114165349	1	27021913	C	G	0.100515	0.0135293	2.80027e-13	0.022956	55.1854
Cholesterol in very large VLDL	rs79439217	1	63060037	T	TAAGAA	0.0761585	0.00421956	5.90065e-76	0.352724	325.698
Cholesterol in very large VLDL	rs10864726	1	230296153	T	C	-0.0430179	0.00412745	8.00018e-26	0.394534	108.605
Cholesterol in very large VLDL	rs12039675	1	234875182	G	C	-0.0207204	0.00405225	4.49997e-08	0.499053	26.1407
Cholesterol in very large VLDL	rs599839	1	109822166	A	G	0.0479462	0.00479746	1.9002e-24	0.227915	99.8617
Cholesterol in very large VLDL	rs4299376	2	44072576	T	G	-0.0261466	0.00431821	1.79999e-09	0.323721	36.6552
Cholesterol in very large VLDL	rs6723127	2	134646819	G	C	0.0262703	0.00482672	4.49997e-08	0.231671	29.6169
Cholesterol in very large VLDL	rs13389219	2	165528876	T	C	-0.0471639	0.00412952	3.19963e-31	0.392528	130.417
Cholesterol in very large VLDL	rs13423088	2	227026864	A	T	-0.0325343	0.0043355	3.29989e-14	0.317021	56.3012
Cholesterol in very large VLDL	rs60960031	2	21530659	A	G	-0.0335994	0.00411665	4.49987e-16	0.402844	66.6022
Cholesterol in very large VLDL	rs1260326	2	27730940	C	T	-0.0817352	0.00412035	1.9002e-90	0.396018	393.426
Cholesterol in very large VLDL	rs676210	2	21231524	A	G	-0.113156	0.00497103	2.19786e-116	0.205765	518.055
Cholesterol in very large VLDL	rs9968117	3	52838654	T	C	-0.0361225	0.0061838	1.40001e-08	0.120934	34.116
Cholesterol in very large VLDL	rs684773	3	135956305	C	A	0.0371243	0.00477502	8.69961e-16	0.232933	60.4337
Cholesterol in very large VLDL	rs13108218	4	3443931	G	A	-0.0337387	0.00417631	1.69981e-16	0.384645	65.2506
Cholesterol in very large VLDL	rs1471251	4	87976359	T	A	0.0330148	0.00414011	9.30037e-17	0.397126	63.578
Cholesterol in very large VLDL	rs4491981	4	171563776	A	C	-0.0263636	0.00474612	1e-08	0.241217	30.8493
Cholesterol in very large VLDL	rs12916	5	74656539	C	T	0.0334945	0.00411819	1.9002e-16	0.400342	66.1374
Cholesterol in very large VLDL	rs4704834	5	156443066	G	A	0.0432668	0.00420788	1.80011e-26	0.355963	105.705
Cholesterol in very large VLDL	rs11429307	5	55857025	G	GT	-0.0521685	0.00514103	2.29985e-24	0.191519	102.951
Cholesterol in very large VLDL	rs13188623	5	67492589	C	T	-0.0276979	0.00524704	4e-08	0.182683	27.8598
Cholesterol in very large VLDL	rs998584	6	43757896	A	C	0.0293113	0.00403482	2.39994e-13	0.482334	52.7637
Cholesterol in very large VLDL	rs146203232	6	160521885	T	C	0.059914	0.00770922	9.09913e-16	0.07466	60.3878
Cholesterol in very large VLDL	rs10455872	6	161010118	G	A	-0.152682	0.00747025	1.99986e-95	0.07899	417.656
Cholesterol in very large VLDL	rs632057	6	139834012	G	T	-0.03368	0.00416881	9.70063e-16	0.372221	65.2579
Cholesterol in very large VLDL	rs28752534	6	32585068	C	T	0.0459128	0.00453373	4.40048e-24	0.3004	102.534
Cholesterol in very large VLDL	rs117733303	6	160922870	G	A	-0.273387	0.0149495	1.9002e-74	0.0185	334.361
Cholesterol in very large VLDL	rs2186037	6	127455029	G	A	0.0325514	0.00404361	3.50026e-17	0.48121	64.7909
Cholesterol in very large VLDL	rs144957189	6	32537885	A	G	0.0610305	0.00981874	1.5e-10	0.061715	38.6274
Cholesterol in very large VLDL	rs12055389	6	161091952	T	C	0.0566513	0.00902182	3.40001e-10	0.054089	39.4225
Cholesterol in very large VLDL	rs11976955	7	130433594	G	C	0.0313198	0.00435463	1.69981e-12	0.314213	51.7188
Cholesterol in very large VLDL	rs55747707	7	73037366	A	G	-0.0831535	0.00502412	9.49948e-61	0.203628	273.876
Cholesterol in very large VLDL	rs42125	7	72823777	G	A	0.0893167	0.0148683	1e-09	0.023006	36.0791
Cholesterol in very large VLDL	rs13265201	8	11493678	G	C	0.0287789	0.00416376	2.70023e-11	0.396268	47.7628
Cholesterol in very large VLDL	rs1561748	8	19733244	C	G	-0.0588763	0.00491585	1.50003e-33	0.267457	143.416
Cholesterol in very large VLDL	rs2081687	8	59388565	C	T	-0.0277729	0.00427004	2.39994e-11	0.336906	42.2953
Cholesterol in very large VLDL	rs3860847	8	126631799	A	G	0.0308991	0.00495242	2.5e-10	0.212511	38.9197
Cholesterol in very large VLDL	rs328	8	19819724	G	C	-0.180326	0.00669174	9.90832e-164	0.10031	726.025
Cholesterol in very large VLDL	rs28601761	8	126500031	G	C	-0.0860305	0.00413152	5.79429e-101	0.420164	433.509
Cholesterol in very large VLDL	rs201289443	10	99710001	G	C	0.0221739	0.00419076	4.49997e-08	0.410222	27.9906
Cholesterol in very large VLDL	rs2484294	10	115792062	A	G	-0.0227023	0.00457826	3.69999e-08	0.266426	24.584
Cholesterol in very large VLDL	rs10761716	10	64882300	G	C	-0.0277456	0.00406595	4.19952e-12	0.441499	46.5562
Cholesterol in very large VLDL	rs2478236	10	94797973	A	G	-0.0284987	0.0041185	1e-13	0.403779	47.8724
Cholesterol in very large VLDL	rs964184	11	116648917	C	G	-0.202068	0.00594486	1e-200	0.132745	1155.11
Cholesterol in very large VLDL	rs174576	11	61603510	A	C	0.0376835	0.00422134	7.8001e-20	0.350038	79.6737
Cholesterol in very large VLDL	rs1047964	11	117156893	T	G	-0.239342	0.0205153	3.19963e-32	0.010073	136.08
Cholesterol in very large VLDL	rs141469619	11	116714293	G	A	0.263378	0.0213094	2.90001e-38	0.010141	152.732
Cholesterol in very large VLDL	rs7133378	12	124409502	A	G	-0.0328205	0.0043264	2.80027e-15	0.319792	57.5374
Cholesterol in very large VLDL	rs9888360	12	124645824	C	G	0.0228056	0.00422838	4.39997e-08	0.365912	29.0836
Cholesterol in very large VLDL	rs2122982	12	57781893	A	G	-0.0326904	0.0047192	2.39994e-12	0.238662	47.9752
Cholesterol in very large VLDL	rs6602909	13	114551993	C	T	0.029186	0.00429859	1.59993e-12	0.328949	46.0904
Cholesterol in very large VLDL	rs150844304	15	43726625	C	A	0.116966	0.0127681	3.40017e-21	0.025676	83.9035
Cholesterol in very large VLDL	rs75911530	16	57049137	A	G	0.0674628	0.011898	9.20005e-09	0.032886	32.1436
Cholesterol in very large VLDL	rs247616	16	56989590	T	C	-0.096306	0.00431249	4.10204e-113	0.32471	498.613
Cholesterol in very large VLDL	rs2000999	16	72108093	A	G	0.0385514	0.00515043	8.49963e-15	0.188616	56.0153
Cholesterol in very large VLDL	rs8078513	17	17431208	A	C	0.0571004	0.00881368	1.6e-10	0.057351	41.964
Cholesterol in very large VLDL	rs112001035	17	66823805	A	G	0.0469011	0.0086781	1.5e-08	0.059725	29.2032
Cholesterol in very large VLDL	rs72836561	17	41926126	T	C	0.109568	0.0115549	2.09991e-22	0.031483	89.8976
Cholesterol in very large VLDL	rs12603589	17	65825248	C	T	0.0293903	0.00517764	1.89998e-08	0.188257	32.215
Cholesterol in very large VLDL	rs58542926	19	19379549	T	C	-0.124387	0.00769046	3.69999e-59	0.074402	261.552
Cholesterol in very large VLDL	rs157592	19	45424514	C	A	0.0683172	0.00532134	2.90001e-40	0.185289	164.79
Cholesterol in very large VLDL	rs5112	19	45430280	G	C	0.0836906	0.0043373	2.99985e-85	0.466254	372.244
Cholesterol in very large VLDL	rs57192995	19	8439538	C	G	-0.0528038	0.00876153	1e-09	0.056299	36.3148
Cholesterol in very large VLDL	rs73015033	19	11209629	A	G	-0.0627741	0.00610047	5.10035e-25	0.126317	105.864
Cholesterol in very large VLDL	rs116843064	19	8429323	A	G	-0.213319	0.0144675	3.50026e-50	0.019852	217.363
Cholesterol in very large VLDL	rs4810479	20	44545048	T	C	-0.0367455	0.00466139	1.20005e-15	0.249778	62.1285
Cholesterol in very large VLDL	rs1883711	20	39179822	C	G	0.10035	0.0118562	4.70002e-19	0.0312	71.6237
Cholesterol in very large VLDL	rs9616847	22	50868669	T	A	0.0227962	0.00416024	2.1e-08	0.388281	30.0193
Cholesterol in very small VLDL	rs2495477	1	55518467	G	A	-0.0295054	0.00418537	8.30042e-13	0.393807	49.6876
Cholesterol in very small VLDL	rs11206517	1	55526428	G	T	0.0859369	0.0112194	4.90004e-14	0.033009	58.6588
Cholesterol in very small VLDL	rs2642438	1	220970028	G	A	0.0295569	0.00438971	4.10015e-13	0.296164	45.3272
Cholesterol in very small VLDL	rs12740374	1	109817590	T	G	-0.0831842	0.00482191	1.50003e-67	0.221059	297.548
Cholesterol in very small VLDL	rs822928	1	234873275	C	A	0.0243295	0.00404058	3.79997e-10	0.470355	36.2487
Cholesterol in very small VLDL	rs1293261	1	25713234	T	A	0.0235334	0.00400836	5e-10	0.474805	34.4627
Cholesterol in very small VLDL	rs11591147	1	55505647	T	G	-0.313688	0.0152712	8.49963e-97	0.017458	421.854
Cholesterol in very small VLDL	rs7534572	1	62999675	G	C	0.0481817	0.00418888	2.39994e-32	0.352516	132.276
Cholesterol in very small VLDL	rs13010903	2	20359290	C	A	-0.0216026	0.00403857	4.49997e-08	0.456897	28.6068
Cholesterol in very small VLDL	rs140798831	2	21149771	C	T	-0.0330057	0.00423253	9.79941e-16	0.343198	60.7982
Cholesterol in very small VLDL	rs2539980	2	63208460	C	T	0.023788	0.00428989	6.19998e-09	0.317893	30.7423
Cholesterol in very small VLDL	rs4299376	2	44072576	T	G	-0.0442773	0.00429263	1.69981e-25	0.323721	106.372
Cholesterol in very small VLDL	rs562338	2	21288321	G	A	0.103018	0.00520354	2.39994e-93	0.180365	391.87
Cholesterol in very small VLDL	rs61791721	3	135804550	A	T	-0.0323475	0.00477864	2.80027e-12	0.231267	45.8127
Cholesterol in very small VLDL	rs13076933	3	12327431	G	T	-0.0250893	0.00459046	2.99999e-08	0.259654	29.8661
Cholesterol in very small VLDL	rs4860948	4	69340991	A	T	0.0309357	0.00467816	6.09958e-12	0.244346	43.7203
Cholesterol in very small VLDL	rs3843482	5	74639259	G	T	0.0562619	0.00414217	4.00037e-42	0.373806	184.453
Cholesterol in very small VLDL	rs7707394	5	74472939	A	G	0.0381331	0.004176	1.20005e-19	0.357078	83.3674
Cholesterol in very small VLDL	rs1500188	5	122827953	G	A	-0.0217149	0.0040365	3.89996e-08	0.450398	28.9347
Cholesterol in very small VLDL	rs4704834	5	156443066	G	A	0.0385639	0.0041809	5.60015e-20	0.355963	85.062
Cholesterol in very small VLDL	rs72848251	6	32601288	A	G	0.0446171	0.00519774	2.29985e-17	0.19466	73.6693
Cholesterol in very small VLDL	rs11753995	6	160575366	A	G	0.037088	0.00532793	6.4003e-13	0.171032	48.4466
Cholesterol in very small VLDL	rs12208357	6	160543148	T	C	0.0624535	0.0078846	7.29962e-17	0.069998	62.7289
Cholesterol in very small VLDL	rs10282584	7	1081442	T	C	-0.0344946	0.00408264	5.00035e-18	0.410989	71.3729
Cholesterol in very small VLDL	rs10260606	7	44584551	C	G	0.0321107	0.00517613	1.40001e-10	0.182659	38.4771
Cholesterol in very small VLDL	rs1635852	7	28189411	C	T	0.0206672	0.00401939	2.90001e-08	0.494034	26.4336
Cholesterol in very small VLDL	rs150169808	7	21601659	G	GCTCT	-0.0248558	0.00487383	3.79997e-08	0.217964	26.0033
Cholesterol in very small VLDL	rs112875651	8	126506694	A	G	-0.0586953	0.00416254	7.8001e-48	0.392383	198.794
Cholesterol in very small VLDL	rs2737245	8	116658583	T	G	-0.0312409	0.00448068	9.09913e-12	0.278598	48.604
Cholesterol in very small VLDL	rs4738679	8	59370320	A	G	-0.0239837	0.0042657	5.19996e-09	0.333278	31.6057
Cholesterol in very small VLDL	rs115478735	9	136149711	T	A	0.0581205	0.00518546	1.10002e-30	0.18331	125.602
Cholesterol in very small VLDL	rs2792735	10	113921825	A	G	-0.0274571	0.00446482	1.09999e-09	0.279666	37.8107
Cholesterol in very small VLDL	rs2393986	10	65320006	T	A	0.0216794	0.00401087	8.9e-09	0.479673	29.2099
Cholesterol in very small VLDL	rs112819436	11	126223122	G	A	0.054245	0.00866827	7.49998e-10	0.05698	39.1532
Cholesterol in very small VLDL	rs11601507	11	5701074	A	C	0.0498987	0.0078083	2.49977e-11	0.069166	40.8299
Cholesterol in very small VLDL	rs102274	11	61557826	C	T	-0.0695761	0.00421291	4.70002e-65	0.343862	272.69
Cholesterol in very small VLDL	rs2393775	12	121424574	A	G	-0.0410152	0.00413461	3.80014e-23	0.379704	98.3861
Cholesterol in very small VLDL	rs2141247	12	124850753	A	C	-0.023302	0.00411673	4.49997e-09	0.387225	32.0328
Cholesterol in very small VLDL	rs653178	12	112007756	T	C	0.0234902	0.00401523	1.2e-08	0.48395	34.2189
Cholesterol in very small VLDL	rs61946991	13	32976654	C	A	-0.0252096	0.00423817	1.40001e-08	0.451642	35.3743
Cholesterol in very small VLDL	rs261290	15	58678720	C	T	-0.17315	0.00421838	1e-200	0.345358	1684.48
Cholesterol in very small VLDL	rs633695	15	58725839	G	A	0.128152	0.00441668	4.89779e-185	0.29236	841.729
Cholesterol in very small VLDL	rs261274	15	58620695	C	A	0.0390456	0.00417555	1.10002e-21	0.36005	87.4239
Cholesterol in very small VLDL	rs56015824	16	15054534	A	T	0.0299865	0.00482244	1.6e-09	0.345636	38.6573
Cholesterol in very small VLDL	rs247616	16	56989590	T	C	-0.0763285	0.00428372	2.29985e-71	0.32471	317.427
Cholesterol in very small VLDL	rs9302635	16	72144174	C	T	-0.0410048	0.00517583	3.50026e-16	0.182457	62.7513
Cholesterol in very small VLDL	rs56325564	17	45766771	A	G	0.0277005	0.0040384	1.69981e-12	0.482712	47.0403
Cholesterol in very small VLDL	rs77542162	17	67081278	G	A	0.179557	0.0134794	4.19952e-40	0.022667	177.409
Cholesterol in very small VLDL	rs72631343	17	67191270	G	C	-0.0436518	0.00598084	2.80027e-13	0.129021	53.259
Cholesterol in very small VLDL	rs75003668	17	64195431	G	A	0.0799059	0.0113309	3.29989e-12	0.033359	49.7212
Cholesterol in very small VLDL	rs7241918	18	47160953	T	G	0.0344735	0.00526551	8.60003e-12	0.177093	42.8551
Cholesterol in very small VLDL	rs77960347	18	47109955	G	A	0.148268	0.0175112	1.20005e-17	0.013239	71.6764
Cholesterol in very small VLDL	rs8107974	19	19388500	T	A	-0.0873533	0.00758791	1.50003e-31	0.075555	132.504
Cholesterol in very small VLDL	rs1065853	19	45413233	T	G	-0.33698	0.00738509	1e-200	0.080584	2081.66
Cholesterol in very small VLDL	rs118170342	19	45401868	C	T	0.099662	0.0102848	4.19952e-24	0.04077	93.8816
Cholesterol in very small VLDL	rs62115478	19	44543760	G	A	-0.0764672	0.0122366	1.79999e-10	0.029331	39.0429
Cholesterol in very small VLDL	rs12151108	19	11197261	A	G	-0.153713	0.00616293	4.69894e-142	0.119677	621.956
Cholesterol in very small VLDL	rs2738447	19	11227480	C	A	0.0321574	0.00408371	7.59976e-15	0.40683	61.9962
Cholesterol in very small VLDL	rs439523	19	49236102	C	T	0.0296002	0.00401934	3.69999e-13	0.470322	54.2242
Cholesterol in very small VLDL	rs74747585	19	45039971	C	T	-0.0903409	0.0131327	1.80011e-12	0.025173	47.3123
Cholesterol in very small VLDL	rs6102034	20	39186590	G	C	-0.0281455	0.00433296	4.10015e-11	0.323219	42.1854
Cholesterol in very small VLDL	rs1057208	20	44563007	T	C	-0.0668496	0.00515346	1.10002e-40	0.186275	168.234
Cholesterol in very small VLDL	rs2618566	20	17844684	T	G	-0.0241721	0.00423268	1.7e-09	0.339713	32.607
Cholesterol in very small VLDL	rs9616847	22	50868669	T	A	0.0240099	0.00413224	1.7e-08	0.388281	33.7538
Cholesteryl esters in chylomicrons and extremely large VLDL	rs59484402	1	230302838	C	CT	0.0438976	0.00413815	8.60003e-27	0.388312	112.508
Cholesteryl esters in chylomicrons and extremely large VLDL	rs79439217	1	63060037	T	TAAGAA	0.0820324	0.00417291	5.79963e-90	0.352724	386.372
Cholesteryl esters in chylomicrons and extremely large VLDL	rs79598313	1	27284913	T	C	0.0937363	0.0132438	8.49963e-12	0.023202	50.0845
Cholesteryl esters in chylomicrons and extremely large VLDL	rs1260326	2	27730940	C	T	-0.0893342	0.00407477	5.00035e-111	0.396018	480.554
Cholesteryl esters in chylomicrons and extremely large VLDL	rs1510606	2	21531266	A	G	-0.0235543	0.00408765	1.5e-08	0.396984	33.1976
Cholesteryl esters in chylomicrons and extremely large VLDL	rs13389219	2	165528876	T	C	-0.0492092	0.00408383	6.09958e-35	0.392528	145.168
Cholesteryl esters in chylomicrons and extremely large VLDL	rs2943635	2	227077377	T	C	0.0374158	0.00427371	1.50003e-18	0.320171	76.6325
Cholesteryl esters in chylomicrons and extremely large VLDL	rs2678379	2	21226560	G	A	0.105616	0.00491461	7.39605e-105	0.206176	461.737
Cholesteryl esters in chylomicrons and extremely large VLDL	rs684773	3	135956305	C	A	0.0397213	0.00472249	1.80011e-18	0.232933	70.7323
Cholesteryl esters in chylomicrons and extremely large VLDL	rs13108218	4	3443931	G	A	-0.0294481	0.0041302	1.20005e-13	0.384645	50.826
Cholesteryl esters in chylomicrons and extremely large VLDL	rs4698315	4	15105312	C	G	0.0229984	0.00423713	1.89998e-08	0.33663	29.4554
Cholesteryl esters in chylomicrons and extremely large VLDL	rs4491981	4	171563776	A	C	-0.0269803	0.00469372	9.20005e-10	0.241217	33.0348
Cholesteryl esters in chylomicrons and extremely large VLDL	rs2035816	4	100508556	G	A	-0.0381102	0.00719646	4.30002e-08	0.0843	28.0387
Cholesteryl esters in chylomicrons and extremely large VLDL	rs1471251	4	87976359	T	A	0.0334792	0.0040944	9.70063e-18	0.397126	66.8471
Cholesteryl esters in chylomicrons and extremely large VLDL	rs13186403	5	67513457	T	G	-0.0286732	0.00497582	2.59998e-09	0.215247	33.1999
Cholesteryl esters in chylomicrons and extremely large VLDL	rs11429307	5	55857025	G	GT	-0.0526262	0.00508508	3.59998e-25	0.191519	107.083
Cholesteryl esters in chylomicrons and extremely large VLDL	rs4704834	5	156443066	G	A	0.038135	0.00416208	1.69981e-21	0.355963	83.9344
Cholesteryl esters in chylomicrons and extremely large VLDL	rs998584	6	43757896	A	C	0.0265477	0.00398757	1.10002e-11	0.482334	44.315
Cholesteryl esters in chylomicrons and extremely large VLDL	rs28752924	6	31303922	C	T	0.0275554	0.00413174	4.79954e-11	0.445527	44.4693
Cholesteryl esters in chylomicrons and extremely large VLDL	rs74434374	6	31850308	A	C	0.0703782	0.00963075	8.00018e-14	0.044815	53.3911
Cholesteryl esters in chylomicrons and extremely large VLDL	rs28383314	6	32587213	C	T	0.0358126	0.00410864	1.10002e-18	0.37705	75.9606
Cholesteryl esters in chylomicrons and extremely large VLDL	rs184089815	6	160093887	A	G	-0.0854457	0.0158209	4.60002e-08	0.01643	29.1629
Cholesteryl esters in chylomicrons and extremely large VLDL	rs10455872	6	161010118	G	A	-0.213565	0.00738275	1.69824e-187	0.07899	836.637
Cholesteryl esters in chylomicrons and extremely large VLDL	rs3127580	6	160710851	T	C	-0.0362302	0.00547671	5.90065e-11	0.156206	43.7537
Cholesteryl esters in chylomicrons and extremely large VLDL	rs2186037	6	127455029	G	A	0.0300902	0.00399625	5.19996e-15	0.48121	56.6837
Cholesteryl esters in chylomicrons and extremely large VLDL	rs632057	6	139834012	G	T	-0.0333304	0.00411999	6.89922e-16	0.372221	65.4338
Cholesteryl esters in chylomicrons and extremely large VLDL	rs146534110	6	160578069	T	G	-0.0929052	0.0172562	4.49997e-08	0.013508	28.9803
Cholesteryl esters in chylomicrons and extremely large VLDL	rs117733303	6	160922870	G	A	-0.341773	0.0147744	1.1995e-119	0.0185	535.019
Cholesteryl esters in chylomicrons and extremely large VLDL	rs73596816	6	161017363	A	G	-0.106442	0.0110884	1.99986e-21	0.033595	92.1301
Cholesteryl esters in chylomicrons and extremely large VLDL	rs111909590	6	160545046	T	C	0.0569713	0.00982506	6.4e-10	0.043581	33.6167
Cholesteryl esters in chylomicrons and extremely large VLDL	rs6971365	7	130432481	C	T	0.028183	0.00438652	2.29985e-11	0.292827	41.2712
Cholesteryl esters in chylomicrons and extremely large VLDL	rs56001710	7	25983400	T	A	-0.027955	0.0041681	8.99912e-13	0.41942	44.9734
Cholesteryl esters in chylomicrons and extremely large VLDL	rs72555385	7	73123473	G	A	0.0691489	0.00926061	1.10002e-13	0.04931	55.7448
Cholesteryl esters in chylomicrons and extremely large VLDL	rs34060476	7	73037956	G	A	-0.108063	0.00584743	9.30037e-76	0.134803	341.458
Cholesteryl esters in chylomicrons and extremely large VLDL	rs28601761	8	126500031	G	C	-0.0830427	0.00408421	4.49987e-96	0.420164	413.333
Cholesteryl esters in chylomicrons and extremely large VLDL	rs328	8	19819724	G	C	-0.192145	0.00661512	1.1995e-191	0.10031	843.521
Cholesteryl esters in chylomicrons and extremely large VLDL	rs13265201	8	11493678	G	C	0.0332037	0.00411609	1e-15	0.396268	65.0603
Cholesteryl esters in chylomicrons and extremely large VLDL	rs1561748	8	19733244	C	G	-0.0637493	0.00485956	3.50026e-39	0.267457	172.056
Cholesteryl esters in chylomicrons and extremely large VLDL	rs2081687	8	59388565	C	T	-0.0256435	0.00422115	7.79992e-10	0.336906	36.8983
Cholesteryl esters in chylomicrons and extremely large VLDL	rs3860847	8	126631799	A	G	0.0333262	0.00489572	3.50026e-12	0.212511	46.3289
Cholesteryl esters in chylomicrons and extremely large VLDL	rs10761752	10	65160321	C	T	-0.0337552	0.0039929	1.29987e-18	0.474404	71.4525
Cholesteryl esters in chylomicrons and extremely large VLDL	rs2478236	10	94797973	A	G	-0.0267781	0.00407346	1.29987e-12	0.403779	43.2062
Cholesteryl esters in chylomicrons and extremely large VLDL	rs174576	11	61603510	A	C	0.0735406	0.00417389	3.40017e-72	0.350038	310.374
Cholesteryl esters in chylomicrons and extremely large VLDL	rs2915400	11	14364951	C	T	0.0254252	0.00474011	3.50002e-08	0.232188	28.765
Cholesteryl esters in chylomicrons and extremely large VLDL	rs964184	11	116648917	C	G	-0.213707	0.00587803	1e-200	0.132745	1321.56
Cholesteryl esters in chylomicrons and extremely large VLDL	rs144018203	11	116916060	C	G	0.277602	0.0201883	3.80014e-47	0.010654	189.042
Cholesteryl esters in chylomicrons and extremely large VLDL	rs1047964	11	117156893	T	G	-0.259404	0.0202847	1.39991e-37	0.010073	163.504
Cholesteryl esters in chylomicrons and extremely large VLDL	rs2122982	12	57781893	A	G	-0.0300432	0.00466743	5.79963e-11	0.238662	41.4238
Cholesteryl esters in chylomicrons and extremely large VLDL	rs7133378	12	124409502	A	G	-0.0290861	0.00427895	4.79954e-13	0.319792	46.1966
Cholesteryl esters in chylomicrons and extremely large VLDL	rs2275647	13	95231825	A	G	0.0278704	0.00417381	7.00003e-12	0.351879	44.5794
Cholesteryl esters in chylomicrons and extremely large VLDL	rs7140110	13	114544024	C	T	0.0290446	0.00435937	8.4004e-12	0.299371	44.3809
Cholesteryl esters in chylomicrons and extremely large VLDL	rs139974673	15	44027885	C	T	0.128419	0.0125867	3.19963e-25	0.025918	104.075
Cholesteryl esters in chylomicrons and extremely large VLDL	rs2680888	15	65603054	A	C	0.0320379	0.00597384	4.39997e-08	0.128234	28.7564
Cholesteryl esters in chylomicrons and extremely large VLDL	rs247616	16	56989590	T	C	-0.0667193	0.00426696	4.70002e-57	0.32471	244.444
Cholesteryl esters in chylomicrons and extremely large VLDL	rs2925979	16	81534790	C	T	-0.0297662	0.00434872	1.59993e-12	0.30107	46.8422
Cholesteryl esters in chylomicrons and extremely large VLDL	rs11644601	16	15172118	C	T	-0.0286022	0.00438414	4.40048e-12	0.296692	42.5543
Cholesteryl esters in chylomicrons and extremely large VLDL	rs1801689	17	64210580	C	A	-0.0914446	0.0116019	1e-16	0.030531	62.1114
Cholesteryl esters in chylomicrons and extremely large VLDL	rs9889584	17	17434141	A	G	0.0525514	0.00826792	2.39999e-10	0.062205	40.3914
Cholesteryl esters in chylomicrons and extremely large VLDL	rs75634664	17	17538289	G	C	0.0500213	0.00867697	1.7e-08	0.060203	33.2267
Cholesteryl esters in chylomicrons and extremely large VLDL	rs72836561	17	41926126	T	C	0.118833	0.0114291	6.4998e-27	0.031483	108.084
Cholesteryl esters in chylomicrons and extremely large VLDL	rs8107974	19	19388500	T	A	-0.102917	0.00756003	4.00037e-42	0.075555	185.285
Cholesteryl esters in chylomicrons and extremely large VLDL	rs57192995	19	8439538	C	G	-0.054401	0.00866404	1.6e-10	0.056299	39.4172
Cholesteryl esters in chylomicrons and extremely large VLDL	rs182611493	19	19458388	G	A	-0.113605	0.0192059	2.1e-09	0.012523	34.9815
Cholesteryl esters in chylomicrons and extremely large VLDL	rs7412	19	45412079	T	C	0.154619	0.00735426	4.10204e-102	0.080658	441.938
Cholesteryl esters in chylomicrons and extremely large VLDL	rs11878597	19	45470298	C	T	0.0222312	0.00400491	7.10003e-09	0.450192	30.8073
Cholesteryl esters in chylomicrons and extremely large VLDL	rs116843064	19	8429323	A	G	-0.224313	0.0143065	2.09991e-56	0.019852	245.785
Cholesteryl esters in chylomicrons and extremely large VLDL	rs56290633	19	45401783	C	T	0.0429124	0.00431366	3.59998e-23	0.460466	98.9434
Cholesteryl esters in chylomicrons and extremely large VLDL	rs1883711	20	39179822	C	G	0.0809663	0.011728	1.59993e-13	0.0312	47.6512
Cholesteryl esters in chylomicrons and extremely large VLDL	rs4810479	20	44545048	T	C	-0.0284676	0.00461098	1.09999e-10	0.249778	38.1091
Cholesteryl esters in HDL	rs114165349	1	27021913	C	G	-0.114097	0.0124344	2.90001e-20	0.022956	84.1806
Cholesteryl esters in HDL	rs267738	1	150940625	G	T	0.0284401	0.00447357	3.29989e-11	0.219647	40.408
Cholesteryl esters in HDL	rs3768321	1	40035928	T	G	-0.0441663	0.00467253	5.30029e-23	0.19653	89.3287
Cholesteryl esters in HDL	rs140584594	1	110232983	G	A	0.0254404	0.00415082	7.59994e-10	0.269895	37.5572
Cholesteryl esters in HDL	rs2642438	1	220970028	G	A	0.0351863	0.00406011	6.79986e-19	0.296164	75.0905
Cholesteryl esters in HDL	rs4846921	1	230304352	A	G	0.0495471	0.00380297	4.60045e-41	0.386772	169.709
Cholesteryl esters in HDL	rs61805076	1	182154990	C	T	-0.0297269	0.00392548	1.9002e-14	0.334061	57.3359
Cholesteryl esters in HDL	rs676210	2	21231524	A	G	0.0719864	0.00457133	1.69981e-55	0.205765	247.93
Cholesteryl esters in HDL	rs2943650	2	227105921	T	C	-0.041751	0.00386736	1.50003e-29	0.355245	116.525
Cholesteryl esters in HDL	rs59104589	2	242237902	T	C	0.0204682	0.0038655	1e-08	0.358826	28.0325
Cholesteryl esters in HDL	rs78058190	2	219699999	A	G	-0.0647055	0.00959909	8.99912e-11	0.0501	45.4292
Cholesteryl esters in HDL	rs13389219	2	165528876	T	C	0.0357714	0.00379748	4.19952e-22	0.392528	88.7144
Cholesteryl esters in HDL	rs1047891	2	211540507	A	C	-0.02428	0.00399273	3.29997e-09	0.314995	36.9718
Cholesteryl esters in HDL	rs35633876	2	20363074	T	G	-0.0225026	0.00372407	6.29999e-10	0.481849	36.5042
Cholesteryl esters in HDL	rs71336055	3	136020454	T	C	0.0356601	0.00572084	3.89996e-10	0.119734	38.8471
Cholesteryl esters in HDL	rs28818616	3	15592561	C	T	-0.0202846	0.00390989	3.50002e-08	0.349772	26.9102
Cholesteryl esters in HDL	rs13107325	4	103188709	T	C	-0.0746262	0.0070678	2.60016e-27	0.074284	111.462
Cholesteryl esters in HDL	rs10015477	4	87814053	A	G	-0.0211327	0.00386105	7.29995e-09	0.368306	29.9511
Cholesteryl esters in HDL	rs11429307	5	55857025	G	GT	0.0423003	0.00472691	4.30031e-19	0.191519	80.0655
Cholesteryl esters in HDL	rs2307111	5	75003678	C	T	0.0237188	0.00379466	6.29999e-10	0.396609	39.0619
Cholesteryl esters in HDL	rs1358980	6	43764551	T	C	-0.0335309	0.00373393	2.70023e-19	0.482643	80.6253
Cholesteryl esters in HDL	rs9491697	6	127456122	G	A	-0.0284335	0.00373384	7.10068e-15	0.463611	57.9779
Cholesteryl esters in HDL	rs9265113	6	31287454	T	C	-0.0289954	0.00404048	2.90001e-13	0.407629	51.4879
Cholesteryl esters in HDL	rs71562509	6	139835423	T	G	0.0207535	0.00378382	3.29997e-08	0.406659	30.077
Cholesteryl esters in HDL	rs142110991	6	32537496	C	T	-0.0468434	0.00878799	2.30001e-08	0.077348	28.4074
Cholesteryl esters in HDL	rs34265539	6	34689725	A	ATT	-0.0267226	0.00391244	2.70023e-13	0.35605	46.6418
Cholesteryl esters in HDL	rs191555775	6	161005389	T	A	-0.0557393	0.00603466	5.90065e-22	0.106388	85.2964
Cholesteryl esters in HDL	rs3735687	7	1066297	G	A	-0.0225948	0.00376949	6.80002e-09	0.42282	35.9224
Cholesteryl esters in HDL	rs12533197	7	36192606	G	T	-0.021623	0.00375928	4.30002e-08	0.439181	33.0777
Cholesteryl esters in HDL	rs10268632	7	17980281	C	A	0.0226161	0.00371759	5.60003e-10	0.488246	37.002
Cholesteryl esters in HDL	rs35493868	7	73039406	G	C	0.0358978	0.0046178	2.19989e-15	0.20366	60.4197
Cholesteryl esters in HDL	rs7810507	7	130437476	A	G	-0.031525	0.0041215	1.50003e-14	0.281086	58.4942
Cholesteryl esters in HDL	rs4240624	8	9184231	A	G	0.0944368	0.0064517	1.50003e-49	0.090774	214.214
Cholesteryl esters in HDL	rs7845090	8	73449940	A	G	0.0236409	0.00410032	1.40001e-08	0.29062	33.2358
Cholesteryl esters in HDL	rs145391587	8	19820933	C	A	0.164535	0.00615238	2.99916e-163	0.10029	715.062
Cholesteryl esters in HDL	rs11434143	8	144306597	G	GT	-0.0254078	0.00480728	1.79999e-08	0.189168	27.9286
Cholesteryl esters in HDL	rs1561748	8	19733244	C	G	0.0623327	0.00451807	3.19963e-43	0.267457	190.3
Cholesteryl esters in HDL	rs2245221	8	116624879	A	G	0.0303928	0.00375815	7.00003e-15	0.441033	65.3892
Cholesteryl esters in HDL	rs71205961	8	19980272	C	CTTTTTT	-0.0440772	0.00728991	2.90001e-09	0.0889719	36.5508
Cholesteryl esters in HDL	rs2954029	8	126490972	T	A	0.0283665	0.00372059	2.39994e-16	0.464894	58.1167
Cholesteryl esters in HDL	rs2740488	9	107661742	C	A	-0.0428073	0.00421158	1.50003e-25	0.265313	103.29
Cholesteryl esters in HDL	rs11789603	9	107647019	T	C	0.0510758	0.00596998	1.59993e-16	0.108813	73.1809
Cholesteryl esters in HDL	rs2066714	9	107586753	C	T	0.0324776	0.00551302	4.49997e-10	0.128934	34.6978
Cholesteryl esters in HDL	rs1215112	9	15303583	A	G	0.0466461	0.00539954	1.50003e-18	0.136971	74.6157
Cholesteryl esters in HDL	rs2297402	9	107579880	T	C	-0.0641302	0.0126644	3.50002e-08	0.023787	25.6371
Cholesteryl esters in HDL	rs60847460	10	113983758	T	C	-0.0364215	0.00531241	7.39946e-12	0.143326	46.9943
Cholesteryl esters in HDL	rs2792735	10	113921825	A	G	-0.0393863	0.00413044	3.69999e-23	0.279666	90.9098
Cholesteryl esters in HDL	rs148063610	10	45998984	C	CAAATAAAT	-0.0328132	0.00445432	6.89922e-14	0.236623	54.256
Cholesteryl esters in HDL	rs964184	11	116648917	C	G	0.0971369	0.0054625	4.49987e-74	0.132745	316.154
Cholesteryl esters in HDL	rs174578	11	61605499	A	T	-0.0619825	0.00387617	5.50047e-62	0.350972	255.65
Cholesteryl esters in HDL	rs144018203	11	116916060	C	G	-0.191662	0.0187611	1.29987e-24	0.010654	104.344
Cholesteryl esters in HDL	rs12295878	11	48944029	T	C	0.0331092	0.0053375	2.1e-09	0.140343	38.4711
Cholesteryl esters in HDL	rs116978226	11	116990507	A	C	0.064649	0.0104389	1.40001e-10	0.033248	38.3466
Cholesteryl esters in HDL	rs141949189	11	118957388	T	A	-0.0231012	0.00390761	1.2e-09	0.431973	34.943
Cholesteryl esters in HDL	rs1047964	11	117156893	T	G	0.205648	0.0188508	3.80014e-28	0.010073	118.988
Cholesteryl esters in HDL	rs35184771	11	47475189	T	G	-0.0385791	0.00386977	2.39994e-23	0.352775	99.3681
Cholesteryl esters in HDL	rs4922787	11	27507902	T	G	0.0270981	0.004374	2.30001e-10	0.238404	38.3737
Cholesteryl esters in HDL	rs2302263	11	64021821	T	C	-0.0371263	0.0065556	1.29999e-08	0.088118	32.0665
Cholesteryl esters in HDL	rs559355	11	75451281	T	A	-0.0507108	0.00509662	2.70023e-23	0.157985	98.9805
Cholesteryl esters in HDL	rs7136506	12	125326153	C	T	-0.0398487	0.00458807	8.99912e-19	0.215764	75.4191
Cholesteryl esters in HDL	rs7308864	12	109871179	G	A	0.0250172	0.00370433	3.80014e-12	0.476711	45.6007
Cholesteryl esters in HDL	rs17696736	12	112486818	G	A	-0.0216481	0.00374747	1.2e-10	0.430239	33.3639
Cholesteryl esters in HDL	rs7134375	12	20473758	A	C	0.0239747	0.00373739	5.60015e-11	0.430204	41.1417
Cholesteryl esters in HDL	rs4078216	12	125434716	A	G	0.0260544	0.00433359	2.1e-08	0.240941	36.1393
Cholesteryl esters in HDL	rs921919	12	125265201	A	G	-0.0415204	0.00402712	8.9002e-28	0.330488	106.279
Cholesteryl esters in HDL	rs2229357	12	57843711	A	G	0.0306338	0.00432227	2.49977e-13	0.240928	50.2217
Cholesteryl esters in HDL	rs142265900	12	123348440	A	AGAT	-0.0536828	0.00801474	5.40008e-11	0.057564	44.8544
Cholesteryl esters in HDL	rs11057692	12	125071027	G	A	-0.0259752	0.00441018	4.30002e-10	0.236262	34.6831
Cholesteryl esters in HDL	rs1054852	12	124496316	G	A	0.033758	0.00401381	1.39991e-18	0.377481	70.7217
Cholesteryl esters in HDL	rs2494748	14	105258892	T	C	-0.0209215	0.00382082	6.19998e-09	0.383756	29.9768
Cholesteryl esters in HDL	rs941507	14	24759319	C	G	-0.0202557	0.00373059	8.60003e-09	0.460822	29.4749
Cholesteryl esters in HDL	rs2070895	15	58723939	A	G	0.089824	0.00448588	2.90001e-94	0.218687	400.869
Cholesteryl esters in HDL	rs147233090	15	44028047	T	C	-0.0850551	0.0120513	5.00035e-13	0.024586	49.8019
Cholesteryl esters in HDL	rs1601935	15	58671765	T	G	-0.0830367	0.00392868	4.4978e-102	0.345348	446.642
Cholesteryl esters in HDL	rs10162642	15	58577163	A	G	-0.0327838	0.00457668	3.19963e-15	0.21011	51.3016
Cholesteryl esters in HDL	rs3764261	16	56993324	A	C	0.209662	0.00394437	1e-200	0.324423	2824.86
Cholesteryl esters in HDL	rs8058512	16	57151796	T	C	-0.0267731	0.00414507	1.89998e-10	0.27596	41.7106
Cholesteryl esters in HDL	rs75911530	16	57049137	A	G	-0.161921	0.0108901	8.10028e-52	0.032886	221.032
Cholesteryl esters in HDL	rs59299606	16	15085679	A	G	-0.027852	0.00474671	1.29999e-09	0.249077	34.4223
Cholesteryl esters in HDL	rs4986970	16	67976320	T	A	-0.0923717	0.0102374	2.60016e-20	0.033916	81.3976
Cholesteryl esters in HDL	rs904770	16	56702000	C	T	-0.0371829	0.00589333	2.5e-10	0.110615	39.7995
Cholesteryl esters in HDL	rs4330777	16	57235644	A	G	-0.0201648	0.00371038	1.09999e-08	0.475898	29.5301
Cholesteryl esters in HDL	rs2925979	16	81534790	C	T	0.0394442	0.00402281	1.99986e-24	0.30107	96.1215
Cholesteryl esters in HDL	rs72836561	17	41926126	T	C	-0.159246	0.0106195	9.09913e-54	0.031483	224.824
Cholesteryl esters in HDL	rs112001035	17	66823805	A	G	-0.0599848	0.0079756	4.60045e-14	0.059725	56.5547
Cholesteryl esters in HDL	rs12453682	17	37770005	T	C	0.0211904	0.00404562	2.19999e-08	0.306351	27.4297
Cholesteryl esters in HDL	rs4969141	17	76391653	T	C	0.0238232	0.00372035	1.40001e-10	0.489523	40.9964
Cholesteryl esters in HDL	rs77960347	18	47109955	G	A	0.247862	0.0161989	4.30031e-55	0.013239	234.079
Cholesteryl esters in HDL	rs12608026	18	47120499	G	T	0.0704882	0.00928839	1.80011e-14	0.042401	57.5791
Cholesteryl esters in HDL	rs62101705	18	47135834	T	C	-0.089071	0.0162823	8.40001e-09	0.01364	29.9195
Cholesteryl esters in HDL	rs7241918	18	47160953	T	G	0.0744648	0.00487091	1.69981e-54	0.177093	233.666
Cholesteryl esters in HDL	rs688671	18	57867526	G	A	-0.0247751	0.00420894	4.30002e-09	0.267133	34.6416
Cholesteryl esters in HDL	rs5167	19	45448465	G	T	0.0442527	0.00387778	4.40048e-31	0.352265	130.205
Cholesteryl esters in HDL	rs2978615	19	11243260	T	C	-0.0202706	0.00372121	2.99999e-08	0.490185	29.6673
Cholesteryl esters in HDL	rs1761457	19	54814524	G	A	0.0296343	0.00395921	3.29989e-15	0.326721	56.0126
Cholesteryl esters in HDL	rs12721046	19	45421254	A	G	-0.0365744	0.00509776	1e-13	0.157693	51.4646
Cholesteryl esters in HDL	rs116843064	19	8429323	A	G	0.222881	0.0133032	4.10015e-66	0.019852	280.638
Cholesteryl esters in HDL	rs737337	19	11347493	C	T	-0.0588793	0.00696039	1.20005e-17	0.076791	71.5437
Cholesteryl esters in HDL	rs150224153	20	43008981	T	C	-0.0924038	0.0112952	4.00037e-16	0.029238	66.9121
Cholesteryl esters in HDL	rs6073958	20	44551855	C	T	-0.0673875	0.00465494	6.89922e-47	0.198725	209.529
Cholesteryl esters in HDL	rs6018652	20	46340974	A	G	0.0351553	0.00458912	9.49948e-16	0.207469	58.6727
Cholesteryl esters in HDL	rs2298428	22	21982892	T	C	-0.0357376	0.00480505	1e-14	0.182554	55.3055
Cholesteryl esters in IDL	rs11591147	1	55505647	T	G	-0.311618	0.0151884	1.29987e-97	0.017458	420.857
Cholesteryl esters in IDL	rs7534572	1	62999675	G	C	0.0301293	0.00416619	3.80014e-14	0.352516	52.2893
Cholesteryl esters in IDL	rs2642438	1	220970028	G	A	0.0380131	0.00436593	1.39991e-19	0.296164	75.7925
Cholesteryl esters in IDL	rs553427	1	234852760	T	C	0.0259987	0.00398682	2.80027e-11	0.482962	42.5171
Cholesteryl esters in IDL	rs1293261	1	25713234	T	A	0.0217916	0.00398665	8.99995e-09	0.474805	29.8727
Cholesteryl esters in IDL	rs12740374	1	109817590	T	G	-0.0910467	0.0047958	2.70023e-81	0.221059	360.346
Cholesteryl esters in IDL	rs11206517	1	55526428	G	T	0.0919493	0.0111587	2.19989e-16	0.033009	67.8864
Cholesteryl esters in IDL	rs2495477	1	55518467	G	A	-0.0313693	0.0041627	3.69999e-14	0.393807	56.777
Cholesteryl esters in IDL	rs4299376	2	44072576	T	G	-0.0461884	0.0042702	4.60045e-29	0.323721	116.972
Cholesteryl esters in IDL	rs907866	2	20371380	A	G	-0.0242474	0.00402696	7.29995e-10	0.443205	36.2484
Cholesteryl esters in IDL	rs2943650	2	227105921	T	C	-0.0268595	0.00415875	4.79954e-11	0.355245	41.7045
Cholesteryl esters in IDL	rs562338	2	21288321	G	A	0.0989336	0.00517636	1.10002e-85	0.180365	365.218
Cholesteryl esters in IDL	rs2123886	4	69328887	C	A	0.0228633	0.00442867	4.70002e-08	0.313814	26.6468
Cholesteryl esters in IDL	rs3846662	5	74651084	G	A	0.0545402	0.00403614	5.50047e-43	0.424112	182.564
Cholesteryl esters in IDL	rs7707394	5	74472939	A	G	0.0401105	0.00415418	3.40017e-22	0.357078	93.2092
Cholesteryl esters in IDL	rs6882345	5	156397673	A	G	0.0235647	0.00413077	1.5e-08	0.367155	32.5368
Cholesteryl esters in IDL	rs1895233	5	122924864	T	G	0.0238404	0.00401581	1.89998e-09	0.455218	35.2366
Cholesteryl esters in IDL	rs1499279	5	52106278	G	T	-0.0568221	0.0100205	4.90004e-08	0.04162	32.1491
Cholesteryl esters in IDL	rs3777399	6	160513793	A	G	-0.041343	0.00588165	4.49987e-12	0.133075	49.3991
Cholesteryl esters in IDL	rs7773004	6	26267755	G	A	0.0262789	0.00399135	8.4004e-11	0.4973	43.3399
Cholesteryl esters in IDL	rs147841808	6	32601807	G	C	0.0421249	0.00600646	1.99986e-12	0.132288	49.1761
Cholesteryl esters in IDL	rs10455872	6	161010118	G	A	0.0457125	0.00739289	1.6e-10	0.07899	38.2256
Cholesteryl esters in IDL	rs151060048	6	34633069	CA	C	0.0360644	0.00678392	1.7e-08	0.109305	28.2559
Cholesteryl esters in IDL	rs10642257	7	25992323	A	AAGGCC	-0.0322019	0.00545242	2e-09	0.160146	34.8737
Cholesteryl esters in IDL	rs1057558	7	1062366	C	T	-0.0317357	0.00481352	4.70002e-12	0.220311	43.4594
Cholesteryl esters in IDL	rs12056034	7	72878645	G	A	0.0479402	0.00601137	1.39991e-16	0.125676	63.5866
Cholesteryl esters in IDL	rs117199990	8	19820916	T	C	0.078146	0.00662612	1.69981e-33	0.100237	139.062
Cholesteryl esters in IDL	rs1461729	8	9187242	G	A	0.0586543	0.00662881	5.30029e-20	0.100771	78.2784
Cholesteryl esters in IDL	rs17149760	8	9183207	A	G	0.0248736	0.00464363	2.99999e-08	0.245384	28.6863
Cholesteryl esters in IDL	rs112875651	8	126506694	A	G	-0.0367978	0.00413959	3.90032e-20	0.392383	79.0027
Cholesteryl esters in IDL	rs1561748	8	19733244	C	G	0.0362286	0.00486422	3.59998e-13	0.267457	55.4613
Cholesteryl esters in IDL	rs115478735	9	136149711	T	A	0.0586753	0.00515779	4.40048e-30	0.18331	129.389
Cholesteryl esters in IDL	rs2740488	9	107661742	C	A	-0.0263161	0.00452734	1.7e-08	0.265313	33.7808
Cholesteryl esters in IDL	rs10822145	10	64934548	T	C	0.0347541	0.00399231	1.50003e-19	0.476844	75.7664
Cholesteryl esters in IDL	rs2792735	10	113921825	A	G	-0.0406065	0.00444131	1.10002e-20	0.279666	83.5761
Cholesteryl esters in IDL	rs673335	11	75450576	C	T	-0.0375426	0.00545804	1.20005e-11	0.159781	47.303
Cholesteryl esters in IDL	rs102274	11	61557826	C	T	-0.07353	0.00419009	5.70033e-73	0.343862	307.89
Cholesteryl esters in IDL	rs4307732	11	126244955	A	G	0.0405903	0.00649575	6.59994e-10	0.105928	39.039
Cholesteryl esters in IDL	rs200526320	11	47796772	A	G	-0.0328385	0.00622508	4.09996e-08	0.177256	27.8221
Cholesteryl esters in IDL	rs653178	12	112007756	T	C	0.0310882	0.00399416	9.30037e-16	0.48395	60.5694
Cholesteryl esters in IDL	rs1169294	12	121426594	A	G	0.0306925	0.00432438	2.29985e-12	0.310103	50.3651
Cholesteryl esters in IDL	rs61946991	13	32976654	C	A	-0.0239134	0.00421577	2.59998e-08	0.451642	32.1693
Cholesteryl esters in IDL	rs633695	15	58725839	G	A	0.0488609	0.00439981	9.60064e-28	0.29236	123.301
Cholesteryl esters in IDL	rs117519814	15	44052248	A	G	-0.0447693	0.00797068	1.40001e-08	0.067425	31.5415
Cholesteryl esters in IDL	rs261290	15	58678720	C	T	-0.064629	0.00420227	6.4003e-56	0.345358	236.483
[truncated: 8,925 more rows]

## Sheet: Supplementary Table 5
Supplementary Table 5 MR estimates of Gut microbiota on cholelithiasis
[truncated: 589 more rows]

[truncated: 3 more sheets: Supplementary Table 6 , Supplementary Table 7 , Supplementary Table 8]
